# Supplementary material for: Bis{2-meth­oxy-6-[(3-methoxy­prop­yl)imino­meth­yl]phenolato-κ2 N,O 1}copper(II)
Source: Acta Crystallogr Sect E Struct Rep Online. 2008 Nov 8;64(Pt 12):m1497. doi: 10.1107/S1600536808035289 (PMC2959917; doi:10.1107/S1600536808035289)
Supplement: Supplementary file 2 [file e-64-m1497-Isup2.hkl]

# 
# h,k,l, Fc-squared, Fo-squared, sigma(Fo-squared) and status flag 
# 
data_I
_shelx_title ' s3050 in P2(1)/c' 
_shelx_refln_list_code          4 
_shelx_F_calc_maximum      235.10 
_exptl_crystal_F_000       534.00 
_reflns_d_resolution_high  0.7998 
 
loop_ 
 _symmetry_equiv_pos_as_xyz 
 'x, y, z' 
 '-x, y+1/2, -z+1/2' 
 '-x, -y, -z' 
 'x, -y-1/2, z-1/2' 
 
_cell_length_a    11.2189 
_cell_length_b    10.7004 
_cell_length_c     9.5002 
_cell_angle_alpha  90.000 
_cell_angle_beta   96.912 
_cell_angle_gamma  90.000 
 
_shelx_F_squared_multiplier     1.000 
 
loop_ 
 _refln_index_h 
 _refln_index_k 
 _refln_index_l 
 _refln_F_squared_calc 
 _refln_F_squared_meas 
 _refln_F_squared_sigma 
 _refln_observed_status 
   2   0   0      849.27      856.92     10.61 o 
   3   0   0     2156.69     2219.36     21.52 o 
   4   0   0      457.27      425.38     10.21 o 
   5   0   0      549.72      487.39     12.26 o 
   6   0   0       15.11        8.44      2.68 o 
   7   0   0      214.49      186.87      9.25 o 
   8   0   0     3742.22     3646.36     71.62 o 
   9   0   0       51.83       74.98      7.80 o 
  10   0   0     1120.43     1045.80     62.09 o 
  11   0   0     1580.88     1515.91     51.43 o 
  12   0   0      204.75      207.88     21.31 o 
  13   0   0      400.49      409.51     31.04 o 
   1   1   0      642.43      716.33     11.66 o 
   2   1   0     4327.83     4650.27     83.16 o 
   3   1   0     2413.52     2507.61     32.18 o 
   4   1   0       14.05       11.48      1.55 o 
   5   1   0      111.77      128.57      4.56 o 
   6   1   0      452.91      458.66      9.21 o 
   7   1   0      688.22      751.50     12.83 o 
   8   1   0     1666.92     1797.15     21.61 o 
   9   1   0       39.18       45.96      5.60 o 
  10   1   0      598.69      589.18     17.05 o 
  11   1   0      202.48      193.18     10.76 o 
  12   1   0      175.45      188.87     14.40 o 
  13   1   0       23.42       26.67      9.43 o 
   0   2   0     1211.20     1292.48     43.99 o 
   1   2   0      860.15      932.07     10.68 o 
   2   2   0     1664.14     1641.86     57.50 o 
   3   2   0      846.64      849.42     25.29 o 
   4   2   0     1805.91     1788.06     31.31 o 
   5   2   0      143.72      121.11      4.26 o 
   6   2   0     1662.87     1706.92     17.64 o 
   7   2   0     1344.96     1317.10     16.79 o 
   8   2   0     1077.79      987.16     20.75 o 
   9   2   0     2434.78     2364.11     32.65 o 
  10   2   0     1007.24      959.26     28.45 o 
  11   2   0     1237.24     1230.53     32.98 o 
  12   2   0      480.37      494.33     17.93 o 
  13   2   0       18.83       16.72      7.53 o 
   1   3   0     5327.36     5579.83    110.61 o 
   2   3   0      338.06      376.41      8.50 o 
   3   3   0      392.74      393.78     18.70 o 
   4   3   0      142.20      130.99      3.40 o 
   5   3   0      370.06      440.42      7.38 o 
   6   3   0        0.03        0.64      1.28 o 
   7   3   0      207.26      193.32      8.37 o 
   8   3   0       73.75       83.58      6.62 o 
   9   3   0        7.61       11.16      3.83 o 
  10   3   0        0.31       -0.50      3.09 o 
  11   3   0      101.43      107.60      9.34 o 
  12   3   0      978.13      953.58     74.13 o 
  13   3   0       96.81       96.31     19.47 o 
   0   4   0       21.64       44.63      4.28 o 
   1   4   0     6468.21     6711.98     99.18 o 
   2   4   0     3424.07     3453.76     76.18 o 
   3   4   0     3242.95     3300.46     63.41 o 
   4   4   0     2593.83     2648.24     49.55 o 
   5   4   0     3158.33     3267.64     39.13 o 
   6   4   0     1205.81     1153.05     20.41 o 
   7   4   0     1365.96     1297.65     21.51 o 
   8   4   0      441.32      447.78     13.69 o 
   9   4   0      906.76      863.60     41.75 o 
  10   4   0      390.87      381.71     18.72 o 
  11   4   0      221.52      210.14     15.09 o 
  12   4   0      716.19      702.21     27.92 o 
  13   4   0      702.88      712.27     29.51 o 
   1   5   0     1885.25     2169.22     24.93 o 
   2   5   0        0.81        2.65      1.21 o 
   3   5   0      651.65      714.34     23.12 o 
   4   5   0      559.85      619.42     23.62 o 
   5   5   0      114.33      131.50      6.27 o 
   6   5   0        1.82        3.89      3.01 o 
   7   5   0      243.49      230.60     15.88 o 
   8   5   0       17.89       21.30      5.80 o 
   9   5   0       90.95       87.88     10.31 o 
  10   5   0     1006.33      972.56     30.44 o 
  11   5   0        3.75        2.67      5.03 o 
  12   5   0        0.05       -0.50      4.72 o 
   0   6   0     2379.88     2489.53     81.50 o 
   1   6   0      619.79      543.83     20.02 o 
   2   6   0     1426.67     1354.15     46.29 o 
   3   6   0     1358.23     1291.51     59.58 o 
   4   6   0      509.21      472.56     18.92 o 
   5   6   0     1994.00     1976.18     62.15 o 
   6   6   0      604.20      568.26     27.51 o 
   7   6   0      851.55      823.07     24.67 o 
   8   6   0      661.37      670.57     23.65 o 
   9   6   0       69.04       66.75      9.77 o 
  10   6   0      305.08      299.89     17.89 o 
  11   6   0        4.01        1.55      4.96 o 
  12   6   0       34.78       46.28     10.17 o 
   1   7   0      346.08      389.78     12.28 o 
   2   7   0      248.83      274.77     13.05 o 
   3   7   0      280.34      280.95      9.76 o 
   4   7   0      139.69      134.62      6.73 o 
   5   7   0       77.97       75.04      6.79 o 
   6   7   0      177.12      170.35     11.51 o 
   7   7   0        0.20        1.97      3.61 o 
   8   7   0      149.42      131.68     11.86 o 
   9   7   0      236.09      227.90     15.58 o 
  10   7   0      815.39      745.37     28.57 o 
  11   7   0       74.36       83.05     12.42 o 
   0   8   0      319.41      334.25     14.55 o 
   1   8   0      293.75      283.61      8.78 o 
   2   8   0     3680.10     3755.76    111.35 o 
   3   8   0     1145.40     1191.82     46.80 o 
   4   8   0     1471.42     1526.45     37.56 o 
   5   8   0      716.05      730.34     27.80 o 
   6   8   0     1962.69     1982.10     73.78 o 
   7   8   0      536.13      578.27     28.28 o 
   8   8   0      207.48      237.74     15.47 o 
   9   8   0      667.54      675.74     26.83 o 
  10   8   0      467.48      453.54     26.74 o 
  11   8   0      221.99      224.70     17.42 o 
   1   9   0      591.14      567.64     16.20 o 
   2   9   0        4.58        5.41      3.09 o 
   3   9   0      328.46      317.92     12.98 o 
   4   9   0        3.07        4.25      3.20 o 
   5   9   0      143.07      143.09      9.09 o 
   6   9   0        8.02       10.17      3.60 o 
   7   9   0       69.64       57.10      9.20 o 
   8   9   0      152.47      159.50     14.02 o 
   9   9   0       64.00       54.16     10.39 o 
  10   9   0       23.00       16.76      7.45 o 
   0  10   0     1858.87     1842.03     56.76 o 
   1  10   0      480.33      470.73     15.85 o 
   2  10   0      112.94      100.89      8.56 o 
   3  10   0      186.03      203.27     11.22 o 
   4  10   0      785.37      704.28     20.76 o 
   5  10   0     1019.82      962.00     24.97 o 
   6  10   0      570.93      525.99     19.22 o 
   7  10   0      110.51      112.65     15.21 o 
   8  10   0      330.12      314.64     15.91 o 
   9  10   0      240.23      239.50     17.67 o 
   1  11   0        0.00        2.34      4.41 o 
   2  11   0       29.95       32.74      7.97 o 
   3  11   0        2.65        5.19      3.97 o 
   4  11   0      126.21      117.53     10.33 o 
   5  11   0      106.41       96.21     10.00 o 
   6  11   0      136.80      120.46     11.28 o 
   7  11   0       11.66       13.80      7.20 o 
   0  12   0     1220.42     1199.43     51.94 o 
   1  12   0      464.56      447.15     22.82 o 
   2  12   0       59.44       52.31     10.29 o 
   3  12   0      709.01      626.81     27.09 o 
   4  12   0      252.83      258.07     14.47 o 
   5  12   0      281.84      264.01     15.00 o 
   6  12   0      200.07      207.58     13.85 o 
   1  13   0       15.39       12.95      7.44 o 
   2  13   0        0.06       -1.86      5.86 o 
   3  13   0       20.31       23.99      7.95 o 
 -13   1   1      266.88      287.46     18.40 o 
 -12   1   1      502.95      459.17     25.41 o 
 -11   1   1      205.87      212.28     13.90 o 
 -10   1   1     1728.37     1736.18     33.79 o 
  -9   1   1      927.16      905.69     19.47 o 
  -8   1   1     1103.63     1072.43     17.67 o 
  -7   1   1      477.35      447.73      9.73 o 
  -6   1   1      272.82      231.94      6.47 o 
  -5   1   1      925.78      891.08     11.46 o 
  -4   1   1     4917.09     5018.62     82.74 o 
  -3   1   1       16.38       16.86      1.87 o 
  -2   1   1     7225.03     7524.25     74.34 o 
  -1   1   1     8607.74     8437.89    118.29 o 
   0   1   1     4136.67     4346.26    118.56 o 
   1   1   1     3258.38     3273.23     50.41 o 
   2   1   1     2696.34     2583.73     69.80 o 
   3   1   1      678.59      658.18     23.92 o 
   4   1   1      874.24      860.20     16.97 o 
   5   1   1      648.11      597.23     11.58 o 
   6   1   1     3810.13     3879.10     39.86 o 
   7   1   1     2726.17     2863.98     26.68 o 
   8   1   1      178.55      161.87      6.87 o 
   9   1   1      570.14      535.75     12.95 o 
  10   1   1      785.48      799.00     20.20 o 
  11   1   1      530.48      546.28     17.79 o 
  12   1   1      204.06      202.45     15.10 o 
  13   1   1      795.18      790.07     30.24 o 
 -13   2   1       87.03       85.96     18.44 o 
 -12   2   1      154.68      160.80     13.59 o 
 -11   2   1      276.00      282.03     12.81 o 
 -10   2   1      325.66      326.94     12.88 o 
  -9   2   1       56.63       61.29      6.32 o 
  -8   2   1      652.60      635.66     15.56 o 
  -7   2   1       22.08       37.57      3.39 o 
  -6   2   1       71.30       85.19      3.94 o 
  -5   2   1       96.11      119.60      4.10 o 
  -4   2   1      618.95      666.97      8.13 o 
  -3   2   1       44.97       46.09      1.76 o 
  -2   2   1        0.24        1.87      0.72 o 
  -1   2   1       90.59       86.35      4.25 o 
   0   2   1       96.78      120.36      2.65 o 
   1   2   1     7261.92     7499.48    103.99 o 
   2   2   1     1564.58     1622.49     35.98 o 
   3   2   1       72.42       65.15      3.14 o 
   4   2   1      549.84      630.55     10.74 o 
   5   2   1      417.97      474.98     10.23 o 
   6   2   1        5.83        7.08      1.86 o 
   7   2   1       55.31       58.49      4.22 o 
   8   2   1      680.41      680.07     20.14 o 
   9   2   1       19.18       22.76      4.58 o 
  10   2   1      389.98      371.69     14.17 o 
  11   2   1        0.02        0.12      3.60 o 
  12   2   1       59.01       55.13      8.00 o 
  13   2   1       57.35       55.54     11.11 o 
 -13   3   1      841.68      828.14     44.77 o 
 -12   3   1      434.31      459.55     21.99 o 
 -11   3   1      467.67      459.36     20.73 o 
 -10   3   1      624.86      609.36     17.63 o 
  -9   3   1     2201.38     2124.95     30.93 o 
  -8   3   1      498.06      477.05     13.65 o 
  -7   3   1      175.51      152.69      7.60 o 
  -6   3   1     2265.39     2134.15     25.03 o 
  -5   3   1     4340.52     4404.74    154.21 o 
  -4   3   1     2249.15     2172.34     23.30 o 
  -3   3   1     3909.28     4006.07    115.00 o 
  -2   3   1     1575.27     1616.26     45.01 o 
  -1   3   1     1218.54     1267.83     22.38 o 
   0   3   1      273.91      236.35      5.09 o 
   1   3   1     4941.12     5023.59     97.00 o 
   2   3   1     6882.69     7057.91    110.51 o 
   3   3   1     1113.16      948.33     34.20 o 
   4   3   1      315.28      229.73      6.45 o 
   5   3   1     2414.76     2538.67     25.58 o 
   6   3   1     1309.10     1255.01     37.03 o 
   7   3   1     1905.63     1903.90     36.73 o 
   8   3   1     2024.07     1985.67     29.19 o 
   9   3   1     1954.68     1970.61     30.91 o 
  10   3   1     1776.99     1775.08     45.15 o 
  11   3   1      478.48      498.95     17.58 o 
  12   3   1      183.59      203.73     15.43 o 
  13   3   1        3.95        6.02      6.34 o 
 -13   4   1      177.54      190.02     16.08 o 
 -12   4   1      724.64      724.24     36.37 o 
 -11   4   1       95.59       87.08     11.30 o 
 -10   4   1        3.00        0.83      4.06 o 
  -9   4   1       79.77       85.62      9.82 o 
  -8   4   1       44.39       46.18      7.22 o 
  -7   4   1        1.08        1.48      2.13 o 
  -6   4   1      382.03      416.64     14.75 o 
  -5   4   1      974.12     1000.72     15.30 o 
  -4   4   1      189.89      194.64      5.42 o 
  -3   4   1      127.14      136.26      9.32 o 
  -2   4   1     1407.44     1562.63     33.73 o 
  -1   4   1       16.77       23.24      3.86 o 
   0   4   1      854.01      964.01     13.17 o 
   1   4   1       42.82       50.96      2.16 o 
   2   4   1     1276.23     1486.94     34.01 o 
   3   4   1     1410.59     1638.46     33.66 o 
   4   4   1      278.60      322.91      7.61 o 
   5   4   1      772.16      859.13     18.08 o 
   6   4   1      216.40      205.10     11.04 o 
   7   4   1      375.19      366.54     11.92 o 
   8   4   1        0.97        2.04      2.86 o 
   9   4   1     1657.22     1660.84     33.70 o 
  10   4   1      363.58      346.79     18.03 o 
  11   4   1      162.06      167.60     13.83 o 
  12   4   1       27.45       25.84      8.08 o 
  13   4   1       24.33       28.29      8.85 o 
 -12   5   1      456.88      424.72     22.49 o 
 -11   5   1     2019.80     1980.05     45.39 o 
 -10   5   1       82.11       79.16     10.65 o 
  -9   5   1      131.20      156.39     12.70 o 
  -8   5   1      806.65      778.45     30.48 o 
  -7   5   1     2161.28     2182.11     38.94 o 
  -6   5   1      567.55      505.75     45.85 o 
  -5   5   1       10.92        6.81      2.54 o 
  -4   5   1       72.80       53.54     10.53 o 
  -3   5   1     4434.61     4533.26    205.01 o 
  -2   5   1     1153.81     1129.17     22.39 o 
  -1   5   1     3047.01     3197.24     51.11 o 
   0   5   1     5380.96     5551.24     84.68 o 
   1   5   1      275.08      193.71      4.35 o 
   2   5   1       44.53       92.93      3.38 o 
   3   5   1     1289.77     1266.49     23.02 o 
   4   5   1     3128.49     3038.98     96.51 o 
   5   5   1     1626.16     1696.15     94.51 o 
   6   5   1      457.63      422.70     16.28 o 
   7   5   1      495.42      487.93     18.68 o 
   8   5   1     1612.55     1613.32     35.72 o 
   9   5   1      402.53      386.66     19.62 o 
  10   5   1       44.63       42.20      8.36 o 
  11   5   1       61.57       57.18      9.96 o 
  12   5   1      643.69      666.71     28.22 o 
 -12   6   1      273.18      288.88     19.23 o 
 -11   6   1       53.57       61.46     10.57 o 
 -10   6   1        1.77       -1.96      4.10 o 
  -9   6   1      184.07      171.47     12.93 o 
  -8   6   1       12.50        5.10      4.22 o 
  -7   6   1       49.46       44.81      7.35 o 
  -6   6   1        2.87        4.79      3.40 o 
  -5   6   1      168.02      157.96      8.18 o 
  -4   6   1      107.44      106.01      6.41 o 
  -3   6   1      107.47      131.17      5.84 o 
  -2   6   1       80.10       83.05      3.67 o 
  -1   6   1      455.85      531.74     14.81 o 
   0   6   1      153.45      152.40      4.08 o 
   1   6   1      523.84      551.94     10.33 o 
   2   6   1      179.34      209.25      7.65 o 
   3   6   1       23.67       42.69      3.34 o 
   4   6   1       11.04       15.69      3.49 o 
   5   6   1       93.16       93.08      7.89 o 
   6   6   1      186.97      192.68     11.59 o 
   7   6   1        1.84        2.06      3.41 o 
   8   6   1       29.36       29.82      6.59 o 
   9   6   1     1173.08     1143.14     32.67 o 
  10   6   1      363.66      364.08     19.81 o 
  11   6   1       98.12      104.16     13.15 o 
  12   6   1        5.33        8.12      5.60 o 
 -11   7   1      108.19      132.60     14.59 o 
 -10   7   1      366.93      383.75     20.72 o 
  -9   7   1      104.32      111.74     12.34 o 
  -8   7   1      423.32      417.07     19.45 o 
  -7   7   1     1402.99     1440.29     75.66 o 
  -6   7   1      561.27      558.24     20.13 o 
  -5   7   1      931.82      941.01     34.36 o 
  -4   7   1     2507.85     2588.65     74.19 o 
  -3   7   1     1548.76     1473.80     66.14 o 
  -2   7   1     2929.97     2982.38     55.32 o 
  -1   7   1      611.93      564.18     14.77 o 
   0   7   1     2479.20     2468.88     63.35 o 
   1   7   1     2713.56     2836.86     68.90 o 
   2   7   1      482.05      432.86     19.82 o 
   3   7   1     3018.71     3044.10     90.94 o 
   4   7   1     1802.99     1868.65     75.05 o 
   5   7   1      411.58      398.29     13.43 o 
   6   7   1      922.33      915.14     33.40 o 
   7   7   1       94.65      108.62     10.37 o 
   8   7   1      834.03      792.76     44.31 o 
   9   7   1      698.27      673.03     25.99 o 
  10   7   1      110.27      127.83     13.95 o 
  11   7   1      999.28      912.09     33.18 o 
 -11   8   1       39.15       44.85     10.14 o 
 -10   8   1      218.13      202.22     16.12 o 
  -9   8   1       17.60       20.26      7.02 o 
  -8   8   1      262.17      268.08     19.77 o 
  -7   8   1        1.63       -0.32      3.72 o 
  -6   8   1        0.61        3.01      3.16 o 
  -5   8   1      467.85      443.22     12.92 o 
  -4   8   1      964.34      975.44     34.82 o 
  -3   8   1      130.84      130.56      6.76 o 
  -2   8   1      143.81      154.81      6.96 o 
  -1   8   1        0.45        1.63      1.80 o 
   0   8   1      980.60      983.61     18.37 o 
   1   8   1      280.85      275.62      9.35 o 
   2   8   1        3.31        2.81      2.57 o 
   3   8   1        0.07       -0.02      2.24 o 
   4   8   1      923.18      899.39     24.87 o 
   5   8   1        0.15        0.13      2.56 o 
   6   8   1       75.95       74.45     12.14 o 
   7   8   1      390.98      352.57     17.77 o 
   8   8   1        3.87        4.09      4.99 o 
   9   8   1       13.77       14.01      6.72 o 
  10   8   1       29.34       29.67      8.64 o 
 -10   9   1      204.55      190.45     15.93 o 
  -9   9   1      499.77      501.71     33.86 o 
  -8   9   1     1460.17     1468.04     59.68 o 
  -7   9   1      560.16      549.42     25.10 o 
  -6   9   1     2690.53     2611.13     66.92 o 
  -5   9   1      687.18      691.71     22.70 o 
  -4   9   1      373.38      377.77     12.11 o 
  -3   9   1       85.34       88.07      7.78 o 
  -2   9   1      277.89      257.73     11.37 o 
  -1   9   1      130.56      127.36      8.11 o 
   0   9   1       17.37       19.54      3.52 o 
   1   9   1      491.84      511.86     15.49 o 
   2   9   1     2524.92     2486.09     36.77 o 
   3   9   1      505.43      492.55     16.13 o 
   4   9   1     1748.11     1634.69     30.12 o 
   5   9   1     1970.99     1811.43     51.07 o 
   6   9   1       54.69       66.13      7.77 o 
   7   9   1      428.83      441.97     20.58 o 
   8   9   1       72.65       91.32     11.81 o 
   9   9   1      205.92      237.44     17.19 o 
  10   9   1      323.60      322.74     26.69 o 
  -9  10   1       69.78       60.60      9.18 o 
  -8  10   1      404.11      379.83     17.27 o 
  -7  10   1       16.77       18.81      5.59 o 
  -6  10   1       70.27       66.12      8.37 o 
  -5  10   1       88.97       83.31      8.89 o 
  -4  10   1       10.42       10.10      4.22 o 
  -3  10   1        0.35        1.34      3.10 o 
  -2  10   1       14.35       13.57      4.12 o 
  -1  10   1      268.59      275.78     12.27 o 
   0  10   1      211.93      190.91     13.40 o 
   1  10   1        1.14        3.70      3.29 o 
   2  10   1        4.11        5.43      3.65 o 
   3  10   1      151.71      151.59      9.89 o 
   4  10   1      554.75      493.00     17.60 o 
   5  10   1       62.53       57.97      7.82 o 
   6  10   1      347.13      296.49     14.77 o 
   7  10   1       25.88       18.21      7.32 o 
   8  10   1        3.91       11.58      9.43 o 
   9  10   1        1.94       -0.41      8.40 o 
  -7  11   1      578.97      588.46     26.91 o 
  -6  11   1      295.25      294.54     15.39 o 
  -5  11   1      704.68      664.76     21.95 o 
  -4  11   1      910.61      883.54     24.53 o 
  -3  11   1      345.90      358.35     15.46 o 
  -2  11   1      914.21      832.92     22.76 o 
  -1  11   1     1404.76     1434.02     37.74 o 
   0  11   1      856.09      817.57     28.43 o 
   1  11   1     1104.43     1035.40     32.20 o 
   2  11   1      846.16      779.83     29.25 o 
   3  11   1      761.05      748.99     22.20 o 
   4  11   1      605.25      607.28     24.31 o 
   5  11   1      342.71      346.16     16.40 o 
   6  11   1      398.67      346.95     16.93 o 
   7  11   1      269.36      240.60     18.14 o 
  -6  12   1       58.63       52.90      8.63 o 
  -5  12   1        1.37        0.73      4.42 o 
  -4  12   1      146.04      143.66     11.94 o 
  -3  12   1      136.18      131.34     14.12 o 
  -2  12   1       79.40       74.58     11.49 o 
  -1  12   1        1.11        1.54      4.89 o 
   0  12   1      101.45       88.90     12.31 o 
   1  12   1       71.52       68.02     11.18 o 
   2  12   1        1.55       -0.59      4.80 o 
   3  12   1       57.46       61.75     10.98 o 
   4  12   1       78.42       84.08     10.49 o 
   5  12   1       39.67       50.56      8.75 o 
  -3  13   1       33.85       26.03      8.27 o 
  -2  13   1      170.94      173.89     15.95 o 
  -1  13   1      116.58      106.32     14.91 o 
   0  13   1       18.39       16.27      7.12 o 
   1  13   1      349.53      353.61     21.48 o 
   2  13   1      233.52      238.36     18.04 o 
 -13   0   2        6.80        4.30      8.91 o 
 -12   0   2      772.88      769.74     38.32 o 
 -11   0   2      575.06      562.37     30.84 o 
 -10   0   2       58.76       55.33     11.47 o 
  -9   0   2       44.75       41.56      6.23 o 
  -8   0   2      195.22      179.22      9.70 o 
  -7   0   2      851.01      830.26     19.06 o 
  -6   0   2      966.67      870.02     52.56 o 
  -5   0   2      150.11      193.08     10.76 o 
  -4   0   2    23115.21    22962.36    366.17 o 
  -3   0   2    55271.14    47022.88    925.32 o 
  -2   0   2    15186.85    15494.70    236.62 o 
  -1   0   2     7140.73     7128.69     43.79 o 
   0   0   2      270.76      336.72      7.57 o 
   1   0   2     3351.91     3094.44     29.66 o 
   2   0   2      170.57      142.92      7.99 o 
   3   0   2      360.50      272.84     11.99 o 
   4   0   2     2430.09     2319.46     39.44 o 
   5   0   2     4264.62     4577.56     61.68 o 
   6   0   2     4333.67     4760.44     67.01 o 
   7   0   2     2183.07     2137.70     33.95 o 
   8   0   2       24.42       25.20      5.18 o 
   9   0   2     2703.79     2676.39    150.15 o 
  10   0   2       92.86       96.32     10.02 o 
  11   0   2      533.63      562.99     32.99 o 
  12   0   2     1195.52     1172.39     50.20 o 
  13   0   2      387.68      369.25     30.94 o 
 -13   1   2       77.62       78.44     11.81 o 
 -12   1   2       46.02       57.13      9.64 o 
 -11   1   2        9.96       10.60      5.32 o 
 -10   1   2      708.64      699.73     18.36 o 
  -9   1   2       90.13       87.35      6.79 o 
  -8   1   2       55.51       62.59      4.57 o 
  -7   1   2        8.57        8.15      2.07 o 
  -6   1   2       10.34       12.46      2.44 o 
  -5   1   2       72.05       70.25      3.54 o 
  -4   1   2        1.04        1.80      1.30 o 
  -3   1   2       79.96       72.73      2.86 o 
  -2   1   2    33843.24    30813.22    106.77 o 
  -1   1   2      452.84      538.28      4.82 o 
   0   1   2     2380.67     2485.62     39.63 o 
   1   1   2      201.48      203.19      5.31 o 
   2   1   2       22.58       23.91      2.24 o 
   3   1   2        3.95        5.43      1.72 o 
   4   1   2     3320.04     3932.53     72.69 o 
   5   1   2     3878.57     4620.69     43.84 o 
   6   1   2      334.40      338.91     10.10 o 
   7   1   2      483.07      495.98     26.15 o 
   8   1   2       43.37       46.80      4.64 o 
   9   1   2      714.08      695.30     15.36 o 
  10   1   2      111.77      109.52      8.90 o 
  11   1   2        5.71        5.32      3.86 o 
  12   1   2       72.18       74.98     11.37 o 
  13   1   2        4.13        7.07      7.34 o 
 -13   2   2     1053.68     1047.08     49.49 o 
 -12   2   2      460.11      474.63     21.53 o 
 -11   2   2      746.34      725.20     19.99 o 
 -10   2   2     1976.21     1904.72     30.58 o 
  -9   2   2      581.23      581.79     22.88 o 
  -8   2   2      675.01      650.54     15.72 o 
  -7   2   2      251.54      219.64      6.77 o 
  -6   2   2     1420.48     1400.44     24.75 o 
  -5   2   2     3835.80     3884.95     51.27 o 
  -4   2   2       85.78       63.78      2.90 o 
  -3   2   2     1313.54     1231.12     12.85 o 
  -2   2   2      629.93      627.29      8.87 o 
  -1   2   2      306.16      362.79      6.61 o 
   0   2   2     3601.92     3684.17     77.48 o 
   1   2   2      602.51      581.80      7.90 o 
   2   2   2      548.59      497.18     11.04 o 
   3   2   2     2273.31     2234.16     71.83 o 
   4   2   2      140.41       91.24      5.59 o 
   5   2   2     3422.46     3629.44     32.22 o 
   6   2   2     1267.65     1188.39     19.01 o 
   7   2   2     1684.72     1669.40     33.09 o 
   8   2   2     3890.26     3974.77     41.79 o 
   9   2   2      247.42      255.93     11.57 o 
  10   2   2        6.58        7.70      3.81 o 
  11   2   2       87.53      104.81      9.59 o 
  12   2   2       66.25       81.97      9.40 o 
  13   2   2      323.47      356.00     21.48 o 
 -13   3   2       64.57       54.51     14.96 o 
 -12   3   2        0.04       -0.20      4.92 o 
 -11   3   2        0.24        1.71      4.62 o 
 -10   3   2        9.56        6.42      4.73 o 
  -9   3   2       10.28        8.09      3.43 o 
  -8   3   2      125.88      140.10      7.68 o 
  -7   3   2      451.19      449.48     12.30 o 
  -6   3   2       35.29       40.20      4.23 o 
  -5   3   2      503.80      519.48      7.78 o 
  -4   3   2     1785.06     1903.03     35.76 o 
  -3   3   2      524.21      499.94     19.67 o 
  -2   3   2     2593.01     2735.48     51.68 o 
  -1   3   2       14.86       19.58      1.66 o 
   0   3   2      210.11      222.46      4.95 o 
   1   3   2       94.76      110.54      4.41 o 
   2   3   2       29.73       38.13      2.62 o 
   3   3   2     1080.60     1296.21     19.43 o 
   4   3   2      170.09      159.25      6.98 o 
   5   3   2       12.20       12.80      2.56 o 
   6   3   2      196.51      223.20      8.28 o 
   7   3   2       68.48       70.05      8.01 o 
   8   3   2      127.64      122.16      7.99 o 
   9   3   2     1051.10     1054.23     23.25 o 
  10   3   2      135.66      139.08      9.41 o 
  11   3   2      116.13      133.02     10.45 o 
  12   3   2        2.56        5.33      4.94 o 
  13   3   2        0.25       -2.63      7.07 o 
 -13   4   2      281.49      277.36     18.97 o 
 -12   4   2       75.03       81.16     11.84 o 
 -11   4   2      284.11      287.54     17.19 o 
 -10   4   2      458.64      454.16     20.28 o 
  -9   4   2      842.43      868.91     26.30 o 
  -8   4   2     1217.03     1234.88     29.79 o 
  -7   4   2     1955.45     2001.73     51.23 o 
  -6   4   2     1931.46     1982.77     50.89 o 
  -5   4   2     2359.29     2415.20     72.34 o 
  -4   4   2     1104.71     1072.26     27.85 o 
  -3   4   2     1138.71     1126.56     25.34 o 
  -2   4   2     3306.12     3419.91     69.15 o 
  -1   4   2     2982.79     3042.49     55.22 o 
   0   4   2     4437.87     4665.06     86.28 o 
   1   4   2     2135.15     2209.62     45.46 o 
   2   4   2     2665.46     2593.44     37.64 o 
   3   4   2      805.44      727.63     17.08 o 
   4   4   2     2306.15     2127.36     72.61 o 
   5   4   2     1319.56     1275.18     20.76 o 
   6   4   2     1372.09     1307.00     39.65 o 
   7   4   2      991.56      934.45     25.25 o 
   8   4   2     1851.25     1844.05     37.78 o 
   9   4   2      854.21      843.75     21.15 o 
  10   4   2     2052.53     2010.32     34.47 o 
  11   4   2      601.31      563.37     24.55 o 
  12   4   2      360.26      388.30     21.70 o 
 -12   5   2       19.21       15.95      7.32 o 
 -11   5   2      225.78      207.60     15.50 o 
 -10   5   2       15.81       19.57      6.13 o 
  -9   5   2        7.69        7.75      4.81 o 
  -8   5   2        9.81       15.13      4.82 o 
  -7   5   2      112.31      105.37      9.20 o 
  -6   5   2       35.07       41.97      6.52 o 
  -5   5   2      195.29      179.76      8.33 o 
  -4   5   2      360.49      383.78     24.80 o 
  -3   5   2      317.11      342.73     11.75 o 
  -2   5   2        8.97       14.41      1.91 o 
  -1   5   2      963.76     1109.96     17.99 o 
   0   5   2      567.31      674.06     12.91 o 
   1   5   2      377.74      449.32      7.86 o 
   2   5   2      626.34      737.58     12.36 o 
   3   5   2        1.51        0.78      1.32 o 
   4   5   2       40.31       37.51      3.74 o 
   5   5   2       16.85       19.08      4.39 o 
   6   5   2      495.16      504.12     30.17 o 
   7   5   2       22.46       23.04      5.52 o 
   8   5   2      142.39      143.11     11.37 o 
   9   5   2        0.00        3.91      4.42 o 
  10   5   2       98.59       85.18     11.50 o 
  11   5   2       76.75       67.00     11.01 o 
  12   5   2       38.81       49.57     10.35 o 
 -12   6   2      773.78      754.84     30.35 o 
 -11   6   2      584.00      633.88     26.77 o 
 -10   6   2      138.66      154.27     13.04 o 
  -9   6   2      680.67      638.24     24.45 o 
  -8   6   2      587.59      561.51     21.80 o 
  -7   6   2      884.74      886.07     26.13 o 
  -6   6   2      131.07      116.65      9.52 o 
  -5   6   2      171.91      141.22      9.84 o 
  -4   6   2     2286.83     2262.57     46.12 o 
  -3   6   2       59.75       53.25      4.34 o 
  -2   6   2     1041.54      992.38     23.74 o 
  -1   6   2     6128.19     6236.19     70.04 o 
   0   6   2      542.73      486.56      7.41 o 
   1   6   2     1501.74     1464.57     23.85 o 
   2   6   2     2583.86     2616.99     50.56 o 
   3   6   2     1090.19     1073.04     31.76 o 
   4   6   2     2047.35     2002.78    109.64 o 
   5   6   2       41.60       38.70      6.30 o 
   6   6   2      600.58      617.99     28.02 o 
   7   6   2      199.44      191.04     16.24 o 
   8   6   2      473.67      444.30     19.85 o 
   9   6   2      227.33      219.44     14.99 o 
  10   6   2     1625.94     1649.39     41.98 o 
  11   6   2      486.42      475.19     23.90 o 
 -11   7   2       65.91       65.02     11.37 o 
 -10   7   2       24.07       28.14      7.82 o 
  -9   7   2      145.32      137.77     13.40 o 
  -8   7   2       95.99       94.03     10.95 o 
  -7   7   2      125.79      111.85     10.49 o 
  -6   7   2       24.22       26.74      4.84 o 
  -5   7   2       42.53       47.58      5.02 o 
  -4   7   2       15.35       19.13      3.37 o 
  -3   7   2       16.77       20.17      3.35 o 
  -2   7   2      188.00      213.66      7.73 o 
  -1   7   2       18.81       18.05      2.50 o 
   0   7   2      664.55      707.57     13.03 o 
   1   7   2        1.34        2.69      1.54 o 
   2   7   2       83.24       89.24      3.92 o 
   3   7   2        4.49        7.76      2.37 o 
   4   7   2      483.93      467.78     21.29 o 
   5   7   2       52.30       48.41      8.81 o 
   6   7   2      146.64      136.17     10.60 o 
   7   7   2        8.67        7.22      4.60 o 
   8   7   2      180.01      174.11     36.06 o 
   9   7   2       24.57       30.73      7.71 o 
  10   7   2        0.29        0.94      5.07 o 
  11   7   2      103.23       98.97     13.52 o 
 -11   8   2       42.32       45.48      9.87 o 
 -10   8   2      860.31      846.43     31.47 o 
  -9   8   2      597.59      604.91     25.46 o 
  -8   8   2      717.73      719.72     59.88 o 
  -7   8   2      396.89      426.41     23.10 o 
  -6   8   2     1350.01     1366.07     62.80 o 
  -5   8   2     2980.82     3015.42     83.98 o 
  -4   8   2      227.13      241.37     12.21 o 
  -3   8   2        8.56       12.21      3.00 o 
  -2   8   2      201.41      211.20      8.24 o 
  -1   8   2     1200.92     1224.37     36.91 o 
   0   8   2     1903.42     1923.26     33.47 o 
   1   8   2      963.08      979.11     16.77 o 
   2   8   2     1175.97     1151.84     63.52 o 
   3   8   2     2802.73     2685.66     54.37 o 
   4   8   2      400.75      389.90     11.79 o 
   5   8   2      729.66      769.83     19.70 o 
   6   8   2      230.92      259.33     14.84 o 
   7   8   2     1247.06     1213.00     49.95 o 
   8   8   2     1072.68     1004.56     64.60 o 
   9   8   2      444.46      452.76     22.57 o 
  10   8   2      325.74      340.27     20.57 o 
 -10   9   2       60.44       50.39     11.37 o 
  -9   9   2        0.00       -1.05      4.85 o 
  -8   9   2       88.59       83.61     11.41 o 
  -7   9   2        0.64        3.59      3.85 o 
  -6   9   2        0.47        0.12      2.86 o 
  -5   9   2        2.23        2.41      2.74 o 
  -4   9   2      387.77      389.00     16.75 o 
  -3   9   2        8.53       12.35      3.28 o 
  -2   9   2     1124.19     1108.34     23.40 o 
  -1   9   2        7.14        7.67      3.45 o 
   0   9   2      953.08     1012.23     27.89 o 
   1   9   2        7.54        9.62      3.40 o 
   2   9   2       44.95       37.74      5.61 o 
   3   9   2      130.77      111.21      8.34 o 
   4   9   2      123.96      108.88      8.97 o 
   5   9   2      170.71      157.83     10.23 o 
   6   9   2       25.35       30.22     10.25 o 
   7   9   2        1.15       -0.11      4.52 o 
   8   9   2        9.51        6.39      5.83 o 
   9   9   2      316.26      320.27     19.96 o 
  -9  10   2      266.61      256.81     15.18 o 
  -8  10   2      896.10      883.41     35.58 o 
  -7  10   2      675.78      686.07     45.67 o 
  -6  10   2      555.08      573.37     19.98 o 
  -5  10   2       49.40       55.15      7.57 o 
  -4  10   2      204.90      196.24     11.30 o 
  -3  10   2     1726.21     1646.20     30.94 o 
  -2  10   2      511.99      488.44     16.59 o 
  -1  10   2       29.44       37.73      5.78 o 
   0  10   2      306.99      316.33     38.06 o 
   1  10   2      906.11      862.10     32.02 o 
   2  10   2      608.35      610.30     18.58 o 
   3  10   2      505.30      507.42     17.48 o 
   4  10   2      277.64      290.19     13.86 o 
   5  10   2      861.27      776.39     28.33 o 
   6  10   2      343.57      303.74     18.35 o 
   7  10   2      157.43      159.64     15.32 o 
   8  10   2      250.06      232.47     25.31 o 
  -7  11   2       35.00       34.81      7.68 o 
  -6  11   2        0.95        5.02      4.62 o 
  -5  11   2      105.42       89.22      9.73 o 
  -4  11   2      109.20      112.82     10.24 o 
  -3  11   2       12.80       10.47      4.51 o 
  -2  11   2       12.13       18.83      5.12 o 
  -1  11   2       78.34       83.98     11.00 o 
   0  11   2        7.97        3.64      4.97 o 
   1  11   2       12.74       11.48      5.53 o 
   2  11   2       96.20       89.01     11.33 o 
   3  11   2      125.87      119.01     10.32 o 
   4  11   2      111.99      104.47     10.10 o 
   5  11   2       61.88       56.87      8.35 o 
   6  11   2       54.61       49.54     10.21 o 
   7  11   2       14.12       10.17      6.50 o 
  -5  12   2      201.37      203.34     13.43 o 
  -4  12   2      583.93      581.26     21.20 o 
  -3  12   2      651.43      658.90     22.03 o 
  -2  12   2      358.75      383.35     21.33 o 
  -1  12   2      205.65      189.39     15.41 o 
   0  12   2      505.74      512.52     24.30 o 
   1  12   2      452.22      418.24     25.97 o 
   2  12   2      775.25      715.22     28.83 o 
   3  12   2      560.56      518.46     24.87 o 
   4  12   2      290.40      300.01     15.83 o 
   5  12   2       86.80       97.20     10.90 o 
  -2  13   2      146.35      128.13     14.85 o 
  -1  13   2        0.53        1.46      4.93 o 
   0  13   2      110.31      116.25     14.26 o 
   1  13   2      110.28      122.96     14.55 o 
   2  13   2      114.90      128.84     14.95 o 
 -13   1   3      591.96      596.95     25.53 o 
 -12   1   3      794.94      793.07     27.61 o 
 -11   1   3      407.03      414.84     18.98 o 
 -10   1   3       75.95       89.80      7.62 o 
  -9   1   3      256.00      238.47     10.28 o 
  -8   1   3      912.55      902.95     15.28 o 
  -7   1   3      809.85      765.87     13.23 o 
  -6   1   3      137.74      129.29      5.27 o 
  -5   1   3     2885.84     3005.63     23.87 o 
  -4   1   3     5322.81     5555.08     32.20 o 
  -3   1   3     4271.60     4494.63     76.11 o 
  -2   1   3     1598.48     1648.87     21.92 o 
  -1   1   3     8274.15     8134.36     58.50 o 
   0   1   3       13.26       10.91      1.41 o 
   1   1   3      808.46      713.90     25.55 o 
   2   1   3     1514.36     1419.55     28.09 o 
   3   1   3     5124.98     5060.11     36.62 o 
   4   1   3     2241.33     2178.56     29.76 o 
   5   1   3      988.55      895.86     19.80 o 
   6   1   3      305.83      294.53     12.11 o 
   7   1   3     1977.62     2151.67     34.74 o 
   8   1   3      306.50      303.45     11.61 o 
   9   1   3      476.19      505.30     13.78 o 
  10   1   3     1058.55     1060.57     24.81 o 
  11   1   3      178.95      182.91     11.43 o 
  12   1   3      190.84      215.52     16.58 o 
 -13   2   3      252.10      243.23     25.31 o 
 -12   2   3      142.67      171.61     20.39 o 
 -11   2   3        0.00        2.89      3.35 o 
 -10   2   3      106.06      106.70      8.12 o 
  -9   2   3       42.24       39.14      5.43 o 
  -8   2   3       27.96       25.58      4.35 o 
  -7   2   3       31.38       35.85      3.52 o 
  -6   2   3      252.06      260.92      7.13 o 
  -5   2   3      562.58      557.83      9.69 o 
  -4   2   3      153.44      150.53      7.22 o 
  -3   2   3       16.56       18.56      2.34 o 
  -2   2   3       11.94       11.78      1.25 o 
  -1   2   3       35.74       37.11      1.69 o 
   0   2   3      807.12      851.87     10.51 o 
   1   2   3       18.85       21.11      2.53 o 
   2   2   3       18.48       19.51      3.18 o 
   3   2   3     1637.74     1829.01     60.39 o 
   4   2   3        4.59        9.40      2.75 o 
   5   2   3      455.94      467.83     14.37 o 
   6   2   3      153.24      166.20      9.12 o 
   7   2   3      127.99      122.71      7.26 o 
   8   2   3       57.73       56.19      6.02 o 
   9   2   3      106.70      107.12      8.50 o 
  10   2   3       17.87       23.04      5.26 o 
  11   2   3      168.50      168.64     11.12 o 
  12   2   3        0.57       -1.03      4.73 o 
 -13   3   3      282.41      305.21     28.17 o 
 -12   3   3      410.48      442.45     31.15 o 
 -11   3   3      278.89      278.10     16.47 o 
 -10   3   3      700.78      693.16     24.16 o 
  -9   3   3      631.91      649.19     32.53 o 
  -8   3   3     1121.00     1113.09     21.04 o 
  -7   3   3     2955.43     2889.06    104.12 o 
  -6   3   3     2069.71     2125.86     25.70 o 
  -5   3   3     1211.71     1144.27     15.26 o 
  -4   3   3     1375.95     1357.55     34.72 o 
  -3   3   3      350.47      291.22      6.45 o 
  -2   3   3     2512.26     2462.26     44.87 o 
  -1   3   3      544.71      492.64      7.31 o 
   0   3   3     2397.78     2307.56     36.86 o 
   1   3   3     1042.31      976.48     15.91 o 
   2   3   3      590.29      498.13     12.32 o 
   3   3   3     1912.85     1856.77     26.81 o 
   4   3   3     3904.64     3902.88    134.09 o 
   5   3   3     1580.06     1631.42     67.21 o 
   6   3   3     4156.00     4198.92     88.75 o 
   7   3   3     3493.52     3529.03     38.09 o 
   8   3   3     2438.60     2472.69     44.04 o 
   9   3   3       93.27      108.97     11.32 o 
  10   3   3        4.35        4.94      3.83 o 
  11   3   3      646.89      629.86     20.89 o 
  12   3   3      527.22      518.73     20.09 o 
 -13   4   3       10.33       12.34      6.99 o 
 -12   4   3       49.43       41.38      9.05 o 
 -11   4   3      190.51      192.13     14.51 o 
 -10   4   3       11.20       10.88      4.96 o 
  -9   4   3      451.83      433.77     18.99 o 
  -8   4   3       12.58       13.32      4.53 o 
  -7   4   3      276.31      301.64     14.43 o 
  -6   4   3        6.57        6.80      3.41 o 
  -5   4   3     1003.32     1022.89     23.95 o 
  -4   4   3       18.51       22.40      2.02 o 
  -3   4   3      215.36      201.45      4.32 o 
  -2   4   3       56.53       62.74      3.10 o 
  -1   4   3     1658.70     1942.00     23.51 o 
   0   4   3     4582.03     5267.63     83.53 o 
   1   4   3        1.26        4.71      1.56 o 
   2   4   3     1301.95     1474.96     20.88 o 
   3   4   3       18.40       26.69      4.13 o 
   4   4   3      285.01      270.26      8.67 o 
   5   4   3       70.48       87.75      5.68 o 
   6   4   3     1063.90     1127.69     22.80 o 
   7   4   3      105.10      117.27      9.85 o 
   8   4   3      231.81      232.23     14.05 o 
   9   4   3        8.11       11.72      5.29 o 
  10   4   3       14.82       19.84      5.37 o 
  11   4   3        9.11        8.79      4.71 o 
  12   4   3       70.94       74.94     12.19 o 
 -12   5   3       80.22       84.96     12.60 o 
 -11   5   3      252.42      270.51     17.57 o 
 -10   5   3      630.04      614.33     24.44 o 
  -9   5   3      514.85      498.83     32.43 o 
  -8   5   3      107.91       94.31     10.03 o 
  -7   5   3      103.21      111.91     18.44 o 
  -6   5   3     1594.47     1615.56    108.76 o 
  -5   5   3      920.01      922.85     26.02 o 
  -4   5   3     1578.68     1575.27     69.46 o 
  -3   5   3     1832.43     1799.56     27.55 o 
  -2   5   3     1998.42     1997.15     42.68 o 
  -1   5   3       44.22       32.76      2.77 o 
   0   5   3     1835.03     1855.48     32.23 o 
   1   5   3     2731.89     3047.17     68.11 o 
   2   5   3     2790.77     3048.03     51.31 o 
   3   5   3      770.26      731.38     13.12 o 
   4   5   3      904.60      906.40     16.80 o 
   5   5   3     1616.78     1612.79     70.59 o 
   6   5   3      984.69      972.27     26.04 o 
   7   5   3      459.45      484.01     19.49 o 
   8   5   3        5.63        7.46      5.63 o 
   9   5   3      990.84      974.79     33.45 o 
  10   5   3      588.23      595.56     25.23 o 
  11   5   3      344.43      347.57     20.61 o 
 -12   6   3        1.36       -3.81      4.87 o 
 -11   6   3       34.50       38.97      8.92 o 
 -10   6   3       45.35       44.94      8.93 o 
  -9   6   3        3.50        4.76      4.66 o 
  -8   6   3       92.40       96.02     10.72 o 
  -7   6   3      173.13      165.57     11.76 o 
  -6   6   3      530.70      548.76     40.47 o 
  -5   6   3       72.58       76.34      6.61 o 
  -4   6   3        0.57        2.79      2.00 o 
  -3   6   3       77.80       99.51      5.59 o 
  -2   6   3       96.98      108.43      4.54 o 
  -1   6   3      550.94      631.91     18.13 o 
   0   6   3       77.56      108.29      3.89 o 
   1   6   3      157.40      159.41      4.93 o 
   2   6   3       54.17       61.94      3.46 o 
   3   6   3        0.04        2.52      1.88 o 
   4   6   3      272.04      286.03      9.83 o 
   5   6   3        2.35        3.68      3.40 o 
   6   6   3      649.07      647.01     26.18 o 
   7   6   3      178.18      183.45     12.67 o 
   8   6   3      330.30      304.05     16.95 o 
   9   6   3       48.83       47.98      9.34 o 
  10   6   3        6.42       15.64      6.65 o 
  11   6   3       30.85       39.91      9.52 o 
 -11   7   3      565.24      550.80     25.88 o 
 -10   7   3      178.90      177.29     16.24 o 
  -9   7   3      398.07      391.13     31.81 o 
  -8   7   3      719.43      716.72     37.86 o 
  -7   7   3      235.95      243.50     18.80 o 
  -6   7   3     2313.80     2385.48     87.91 o 
  -5   7   3     1732.22     1762.75     51.16 o 
  -4   7   3      178.08      183.37      7.86 o 
  -3   7   3     2045.63     2092.45     54.47 o 
  -2   7   3      428.66      407.03     15.12 o 
  -1   7   3     1436.40     1437.97     33.17 o 
   0   7   3     1948.11     1980.99     49.41 o 
   1   7   3     1499.22     1540.78     44.29 o 
   2   7   3     2400.53     2481.03     30.96 o 
   3   7   3      430.00      414.98      9.64 o 
   4   7   3       98.44      111.12      7.55 o 
   5   7   3     1864.32     1807.36     35.81 o 
   6   7   3      551.62      564.50     21.23 o 
   7   7   3      945.04      950.76     29.61 o 
   8   7   3      790.86      747.13     49.38 o 
   9   7   3      715.94      724.78     28.03 o 
  10   7   3      788.17      814.29     31.04 o 
 -10   8   3       69.74       70.90     11.74 o 
  -9   8   3      180.62      180.00     14.85 o 
  -8   8   3       19.45       13.47      5.71 o 
  -7   8   3      150.47      154.38     10.17 o 
  -6   8   3       23.77       25.35      4.43 o 
  -5   8   3       96.34      107.37      7.16 o 
  -4   8   3      516.67      521.79     13.72 o 
  -3   8   3      374.85      366.81     12.08 o 
  -2   8   3      631.73      624.35     24.38 o 
  -1   8   3      233.64      221.64      8.46 o 
   0   8   3      690.87      716.44     15.67 o 
   1   8   3        3.28        2.39      2.22 o 
   2   8   3       36.40       28.80      4.75 o 
   3   8   3      869.66      761.68     19.34 o 
   4   8   3        1.59        3.20      3.36 o 
   5   8   3      100.06      101.73     12.96 o 
   6   8   3      194.07      185.69     13.07 o 
   7   8   3       86.47       82.44     10.78 o 
   8   8   3      121.92      131.48     13.40 o 
   9   8   3       65.31       64.63     11.18 o 
  10   8   3       23.89       27.26      8.36 o 
 -10   9   3     1380.86     1399.80     98.41 o 
  -9   9   3     1060.74     1070.15     55.38 o 
  -8   9   3      175.56      183.69     12.17 o 
  -7   9   3     1162.49     1113.38     39.80 o 
  -6   9   3        4.15        4.86      3.14 o 
  -5   9   3       53.34       55.08      6.10 o 
  -4   9   3        8.10        9.17      3.24 o 
  -3   9   3      128.52      130.55      7.43 o 
  -2   9   3     1201.31     1186.92     22.87 o 
  -1   9   3     1060.80     1050.21     22.70 o 
   0   9   3      624.88      626.44     17.39 o 
   1   9   3     2922.20     2851.04     59.73 o 
   2   9   3       70.73       81.67      7.62 o 
   3   9   3      427.28      436.00     15.57 o 
   4   9   3      201.17      217.99     11.61 o 
   5   9   3       30.31       57.33      9.12 o 
   6   9   3      296.24      331.75     26.33 o 
   7   9   3      411.87      411.35     30.33 o 
   8   9   3      637.78      597.37     33.96 o 
   9   9   3      503.95      508.94     25.07 o 
  -8  10   3       64.48       64.31      9.15 o 
  -7  10   3       11.90       16.15      4.64 o 
  -6  10   3       91.46       98.45      8.34 o 
  -5  10   3        2.68        4.26      3.41 o 
  -4  10   3      409.18      390.39     15.67 o 
  -3  10   3      579.81      567.67     18.42 o 
  -2  10   3      112.33      109.55      9.06 o 
  -1  10   3      101.69       98.23      8.52 o 
   0  10   3       48.67       44.70      8.11 o 
   1  10   3       10.75       12.22      5.02 o 
   2  10   3      113.16       99.98      8.76 o 
   3  10   3      757.16      650.95     21.63 o 
   4  10   3        6.24        6.76      4.20 o 
   5  10   3        0.00       -0.08      4.04 o 
   6  10   3        8.36        5.77      5.65 o 
   7  10   3        2.51       -2.88      4.92 o 
   8  10   3       16.57       17.21     11.07 o 
  -7  11   3      283.93      269.79     15.31 o 
  -6  11   3       95.10      104.15     10.72 o 
  -5  11   3      354.90      348.01     16.22 o 
  -4  11   3      976.56      981.69     32.12 o 
  -3  11   3      660.39      653.30     20.93 o 
  -2  11   3      903.59      933.74     25.04 o 
  -1  11   3     1137.84     1151.26     33.94 o 
   0  11   3      546.02      547.64     23.69 o 
   1  11   3      414.36      424.40     21.01 o 
   2  11   3      813.01      760.48     35.50 o 
   3  11   3      456.60      419.94     17.18 o 
   4  11   3      463.74      443.50     18.05 o 
   5  11   3      120.14      129.09     11.65 o 
   6  11   3       79.46       78.70     14.80 o 
  -5  12   3       89.69       98.58     10.91 o 
  -4  12   3       15.89       15.86      5.87 o 
  -3  12   3        0.00        1.99      4.42 o 
  -2  12   3        0.12       -0.39      5.04 o 
  -1  12   3        7.75        8.49      6.28 o 
   0  12   3        0.16        2.28      5.46 o 
   1  12   3       24.63       17.92      7.25 o 
   2  12   3      166.94      195.44     15.93 o 
   3  12   3       60.46       59.16     11.05 o 
   4  12   3      192.14      213.62     16.90 o 
 -13   0   4       43.00       58.19     14.86 o 
 -12   0   4       42.07       29.81     10.96 o 
 -11   0   4       67.12       95.39     15.16 o 
 -10   0   4      369.67      341.69     23.46 o 
  -9   0   4      328.45      317.90     14.32 o 
  -8   0   4      458.77      458.11     16.12 o 
  -7   0   4     2498.42     2615.77     37.02 o 
  -6   0   4     6750.25     7044.23     61.18 o 
  -5   0   4    11880.42    12051.01    240.20 o 
  -4   0   4      636.63      726.22     16.61 o 
  -3   0   4      513.67      419.41     12.13 o 
  -2   0   4     5327.30     5467.40     46.65 o 
  -1   0   4      136.36      107.36      6.16 o 
   0   0   4      781.19      702.12     15.58 o 
   1   0   4     1286.75     1122.66     21.33 o 
   2   0   4    11600.72    11048.98    102.25 o 
   3   0   4    15539.23    14777.50    134.22 o 
   4   0   4        5.69       14.24      5.02 o 
   5   0   4     2636.83     2574.88     52.46 o 
   6   0   4     1471.84     1487.43     41.29 o 
   7   0   4      184.11      180.52     15.47 o 
   8   0   4     1931.19     1960.57     52.35 o 
   9   0   4     1486.81     1357.70     50.97 o 
  10   0   4     1227.18     1187.31     32.69 o 
  11   0   4      359.49      327.85     27.15 o 
  12   0   4      172.21      176.12     24.18 o 
 -13   1   4      158.02      148.87     21.31 o 
 -12   1   4       71.03       67.03     10.40 o 
 -11   1   4        0.59        2.03      4.78 o 
 -10   1   4        0.15        1.66      2.99 o 
  -9   1   4        1.95        1.72      2.78 o 
  -8   1   4       15.81       25.14      3.60 o 
  -7   1   4      499.36      514.03     13.43 o 
  -6   1   4     2590.55     2828.99     25.90 o 
  -5   1   4     7673.55     8245.89    102.51 o 
  -4   1   4      628.24      710.97     18.65 o 
  -3   1   4      303.52      324.38      7.65 o 
  -2   1   4      627.47      652.01     10.52 o 
  -1   1   4       50.91       48.11      2.21 o 
   0   1   4       23.39       20.50      2.16 o 
   1   1   4     1959.19     2149.34     29.00 o 
   2   1   4      479.51      557.79     26.23 o 
   3   1   4      295.27      320.22      9.58 o 
   4   1   4      109.10      119.28      7.67 o 
   5   1   4      490.95      497.40     16.10 o 
   6   1   4      112.64      109.55      8.25 o 
   7   1   4      462.91      415.04     31.09 o 
   8   1   4        0.02        4.92      3.69 o 
   9   1   4       38.43       47.74      6.51 o 
  10   1   4       64.70       54.71      7.64 o 
  11   1   4        0.02        2.79      4.43 o 
  12   1   4       32.60       37.73      9.76 o 
 -13   2   4      591.29      617.59     39.04 o 
 -12   2   4      643.29      627.84     37.19 o 
 -11   2   4      507.30      494.33     21.14 o 
 -10   2   4       47.97       59.92      6.89 o 
  -9   2   4     1112.77     1109.18     28.55 o 
  -8   2   4      966.32      972.92     22.17 o 
  -7   2   4     1096.21     1056.93     19.79 o 
  -6   2   4     1873.89     1870.87     21.69 o 
  -5   2   4      280.16      245.98      7.12 o 
  -4   2   4      689.19      657.83     11.05 o 
  -3   2   4     1290.31     1237.69     14.81 o 
  -2   2   4      130.88      115.35      3.17 o 
  -1   2   4     2178.91     2107.05     19.05 o 
   0   2   4      700.17      686.26     17.55 o 
   1   2   4     1272.90     1202.87     28.63 o 
   2   2   4     1290.16     1217.54     25.56 o 
   3   2   4      443.09      329.14      9.75 o 
   4   2   4     3544.17     3348.08     89.38 o 
   5   2   4     1992.85     2031.05     57.73 o 
   6   2   4      912.64      955.64     37.81 o 
   7   2   4      167.47      160.51     10.43 o 
   8   2   4        5.70        6.15      3.32 o 
   9   2   4      275.52      316.35     16.95 o 
  10   2   4      271.48      279.53     13.74 o 
  11   2   4      345.09      360.06     16.34 o 
  12   2   4      892.71      879.37     26.32 o 
 -13   3   4        0.30        0.61      8.40 o 
 -12   3   4       20.37       22.95      7.82 o 
 -11   3   4        2.76        6.58      5.18 o 
 -10   3   4       72.38       62.35      9.30 o 
  -9   3   4      142.28      159.00     11.69 o 
  -8   3   4      115.13      123.90      7.73 o 
  -7   3   4      223.46      247.11      9.81 o 
  -6   3   4      262.14      265.83      9.56 o 
  -5   3   4      206.18      200.88      6.32 o 
  -4   3   4        0.02        0.02      1.21 o 
  -3   3   4      190.30      207.41      4.33 o 
  -2   3   4        7.48       10.30      1.40 o 
  -1   3   4       20.57       20.37      2.08 o 
   0   3   4     1303.77     1375.99     18.81 o 
   1   3   4       35.86       34.21      3.71 o 
   2   3   4      918.03      980.45     35.25 o 
   3   3   4      610.49      669.90     17.54 o 
   4   3   4      113.70       96.50      5.75 o 
   5   3   4      184.26      182.98      9.98 o 
   6   3   4      772.08      786.81     21.39 o 
   7   3   4       62.17       60.36      6.33 o 
   8   3   4      696.07      647.15     33.09 o 
   9   3   4       10.08        1.59      4.20 o 
  10   3   4       23.35       27.75      6.04 o 
  11   3   4        0.19        3.88      4.62 o 
  12   3   4       21.48       22.02      6.74 o 
 -12   4   4      326.50      336.65     20.02 o 
 -11   4   4      321.24      334.03     19.01 o 
 -10   4   4     1290.82     1288.28     34.64 o 
  -9   4   4      506.93      497.82     20.71 o 
  -8   4   4      746.42      747.10     24.15 o 
  -7   4   4      740.01      694.65     22.26 o 
  -6   4   4      722.41      689.28     31.50 o 
  -5   4   4      462.85      403.05     15.56 o 
  -4   4   4     3700.06     3686.56     70.00 o 
  -3   4   4     1724.00     1729.89     35.62 o 
  -2   4   4      963.88      931.41     11.72 o 
  -1   4   4      823.44      747.80     10.51 o 
   0   4   4      774.17      691.68     10.29 o 
   1   4   4     1444.52     1328.24     24.60 o 
   2   4   4     1230.95     1206.00     23.25 o 
   3   4   4     1419.86     1468.51     38.73 o 
   4   4   4     3741.28     3464.04     34.58 o 
   5   4   4     1572.88     1491.06     39.64 o 
   6   4   4     1898.48     1918.98     29.68 o 
   7   4   4     3501.75     3440.84     52.96 o 
   8   4   4      898.79      941.68     28.80 o 
   9   4   4      473.85      452.73     21.15 o 
  10   4   4      307.81      307.31     18.54 o 
  11   4   4      393.86      382.31     17.27 o 
 -12   5   4       38.39       38.11      9.58 o 
 -11   5   4        0.78        0.46      4.91 o 
 -10   5   4        9.61        5.79      5.18 o 
  -9   5   4       36.92       40.88      7.89 o 
  -8   5   4        3.25        8.93      4.34 o 
  -7   5   4       10.88       17.11      5.14 o 
  -6   5   4      159.99      147.31     21.87 o 
  -5   5   4      213.11      209.09      9.27 o 
  -4   5   4      439.87      446.78     10.78 o 
  -3   5   4       22.86       23.60      2.55 o 
  -2   5   4      650.47      726.10     11.09 o 
  -1   5   4      275.83      309.69      7.32 o 
   0   5   4       18.71       32.72      6.08 o 
   1   5   4       59.91       62.58      3.85 o 
   2   5   4      161.94      169.77      6.54 o 
   3   5   4       39.63       55.13      6.30 o 
   4   5   4       20.29       24.97      4.00 o 
   5   5   4      185.96      168.43      7.41 o 
   6   5   4      877.74      854.40     25.36 o 
   7   5   4       35.92       41.18      7.57 o 
   8   5   4       65.15       65.82     10.40 o 
   9   5   4       35.38       43.70      8.84 o 
  10   5   4       33.50       26.07      7.93 o 
  11   5   4       62.79       56.94     10.55 o 
 -12   6   4      244.69      264.83     18.69 o 
 -11   6   4      158.77      180.50     22.28 o 
 -10   6   4      473.72      468.76     22.62 o 
  -9   6   4       20.96       23.63      9.68 o 
  -8   6   4      328.68      320.14     17.24 o 
  -7   6   4      199.50      187.99     20.23 o 
  -6   6   4      113.58      121.60     12.14 o 
  -5   6   4     1797.59     1782.68     23.85 o 
  -4   6   4     1861.13     1849.09     51.23 o 
  -3   6   4     1173.95     1176.49     18.05 o 
  -2   6   4     2412.16     2463.20     61.72 o 
  -1   6   4     1381.98     1416.55     34.30 o 
   0   6   4     2064.31     2108.20     25.20 o 
   1   6   4      995.05      997.16     15.45 o 
   2   6   4      775.06      798.17     16.16 o 
   3   6   4      640.21      634.14     19.40 o 
   4   6   4       25.70       32.15      4.52 o 
   5   6   4       15.48       17.15      5.03 o 
   6   6   4       31.71       39.27      7.20 o 
   7   6   4      819.25      836.96     53.48 o 
   8   6   4     1206.14     1163.74     33.61 o 
   9   6   4      279.76      292.10     18.04 o 
  10   6   4      375.84      381.66     22.28 o 
 -11   7   4        0.02       -3.92      4.71 o 
 -10   7   4        2.96        0.68      4.95 o 
  -9   7   4       18.28       21.62      7.23 o 
  -8   7   4       75.10       76.81     10.50 o 
  -7   7   4      370.02      365.50     18.29 o 
  -6   7   4      203.50      192.38      8.80 o 
  -5   7   4       28.25       33.46      4.41 o 
  -4   7   4        3.11        3.66      2.32 o 
  -3   7   4       28.93       31.52      4.07 o 
  -2   7   4      109.48      114.62      6.18 o 
  -1   7   4      116.69      136.98      5.75 o 
   0   7   4        0.41        4.11      2.69 o 
   1   7   4      668.05      622.75     20.58 o 
   2   7   4       49.57       55.83      4.36 o 
   3   7   4      445.25      456.23     11.62 o 
   4   7   4       19.03       29.50     12.19 o 
   5   7   4       62.02       64.76     12.04 o 
   6   7   4      159.63      145.44     11.69 o 
   7   7   4       32.50       38.57     11.99 o 
   8   7   4      491.90      460.42     22.02 o 
   9   7   4        6.20        5.58      6.09 o 
  10   7   4       32.70       43.88      9.37 o 
 -10   8   4       84.77       97.69     13.24 o 
  -9   8   4      904.98      917.17     45.18 o 
  -8   8   4      812.40      815.91     23.22 o 
  -7   8   4      690.23      671.88     20.35 o 
  -6   8   4        7.07        6.00      3.10 o 
  -5   8   4       41.42       53.32      5.65 o 
  -4   8   4     1055.87     1089.72     32.43 o 
  -3   8   4     1110.88     1131.97     25.73 o 
  -2   8   4       88.87       87.81      6.26 o 
  -1   8   4     1569.97     1600.59     31.37 o 
   0   8   4     1789.78     1826.45     30.47 o 
   1   8   4     1253.60     1208.39     22.72 o 
   2   8   4      130.13      150.36      7.38 o 
   3   8   4      133.40      144.44      9.03 o 
   4   8   4     1749.72     1617.01     29.87 o 
   5   8   4      950.32      915.22     40.67 o 
   6   8   4      859.96      867.43     45.54 o 
   7   8   4     1301.72     1319.96     55.38 o 
   8   8   4      525.26      545.77     52.15 o 
   9   8   4      172.99      182.42     23.97 o 
  -9   9   4        3.46        2.18      4.93 o 
  -8   9   4        7.31        6.96      4.53 o 
  -7   9   4      370.04      360.15     15.78 o 
  -6   9   4       16.23       15.76      4.18 o 
  -5   9   4     1138.12     1155.50     22.44 o 
  -4   9   4       12.95       18.64      4.04 o 
  -3   9   4      593.69      598.90     16.43 o 
  -2   9   4      141.55      147.06      7.79 o 
  -1   9   4        8.30        6.21      2.76 o 
   0   9   4       95.91       87.38      7.75 o 
   1   9   4      115.21      110.15      7.05 o 
   2   9   4       34.21       35.38      5.79 o 
   3   9   4        1.22        0.88      3.07 o 
   4   9   4        0.71        5.03      3.70 o 
   5   9   4       16.69       13.56      5.97 o 
   6   9   4      120.58      116.90     18.65 o 
   7   9   4       68.52       57.48     15.16 o 
   8   9   4       34.35       41.19     14.04 o 
  -8  10   4       65.08       66.97      9.41 o 
  -7  10   4      345.73      344.75     13.96 o 
  -6  10   4      483.42      491.20     16.05 o 
  -5  10   4      247.95      254.20     12.16 o 
  -4  10   4       22.08       43.60      5.89 o 
  -3  10   4      476.75      504.71     17.60 o 
  -2  10   4      763.48      782.97     21.47 o 
  -1  10   4      516.66      501.67     18.78 o 
   0  10   4      333.79      372.44     22.34 o 
   1  10   4      291.74      313.74     17.16 o 
   2  10   4      543.84      542.66     18.10 o 
   3  10   4      909.11      904.26     23.98 o 
   4  10   4      278.67      280.51     14.10 o 
   5  10   4       75.43       98.00     17.06 o 
   6  10   4      260.81      257.42     17.88 o 
   7  10   4      175.55      155.36     15.81 o 
  -6  11   4       10.54       12.00      5.52 o 
  -5  11   4       18.19       18.99      5.81 o 
  -4  11   4       18.32       21.78      6.07 o 
  -3  11   4       50.56       45.19      7.47 o 
  -2  11   4       89.35       87.29      9.27 o 
  -1  11   4       35.41       35.01      8.25 o 
   0  11   4       52.13       50.86      9.56 o 
   1  11   4       90.64       95.29     11.78 o 
   2  11   4       14.17       12.56      6.37 o 
   3  11   4       53.45       53.49      8.13 o 
   4  11   4       51.25       54.68      8.44 o 
   5  11   4        2.14       -0.09      5.41 o 
  -4  12   4       47.63       59.95      9.19 o 
  -3  12   4      203.05      213.65     13.59 o 
  -2  12   4      867.40      915.86     32.45 o 
  -1  12   4      786.50      805.02     30.42 o 
   0  12   4      700.68      729.44     33.76 o 
   1  12   4      246.70      248.14     17.71 o 
   2  12   4      458.20      454.61     23.65 o 
   3  12   4      169.54      169.96     15.54 o 
 -13   1   5      122.92      159.42     22.34 o 
 -12   1   5       87.14      127.25     18.95 o 
 -11   1   5      175.25      204.64     14.29 o 
 -10   1   5      367.44      382.22     14.41 o 
  -9   1   5      275.10      283.23     11.87 o 
  -8   1   5      430.49      456.78     14.17 o 
  -7   1   5     2644.21     2625.87     27.54 o 
  -6   1   5     1577.64     1594.58     20.47 o 
  -5   1   5     1771.91     1744.60     20.69 o 
  -4   1   5     1973.67     1950.03     21.31 o 
  -3   1   5      275.89      255.01      7.50 o 
  -2   1   5     1342.85     1314.83     16.85 o 
  -1   1   5      819.99      801.90     13.10 o 
   0   1   5     2065.39     1952.49     29.10 o 
   1   1   5     3700.04     3628.27     95.59 o 
   2   1   5     1254.69     1062.47     18.69 o 
   3   1   5      270.03      211.51      8.61 o 
   4   1   5     2552.41     2553.44     63.01 o 
   5   1   5      405.02      349.14     14.69 o 
   6   1   5      512.23      528.66     18.72 o 
   7   1   5      323.43      334.64     15.68 o 
   8   1   5      661.75      675.00     23.02 o 
   9   1   5      272.17      316.18     16.70 o 
  10   1   5      533.56      573.41     51.94 o 
  11   1   5      573.76      546.91     20.66 o 
 -13   2   5      103.46      114.54     20.39 o 
 -12   2   5       11.51       21.62     10.55 o 
 -11   2   5        9.80       16.67      6.24 o 
 -10   2   5        0.21        3.26      4.11 o 
  -9   2   5        4.41        4.73      3.27 o 
  -8   2   5      502.27      489.26     14.87 o 
  -7   2   5       52.16       54.16      5.78 o 
  -6   2   5      276.36      291.51      8.70 o 
  -5   2   5      325.13      320.97     10.09 o 
  -4   2   5      204.35      193.60      6.72 o 
  -3   2   5      253.57      285.21     25.86 o 
  -2   2   5      201.17      215.10      4.77 o 
  -1   2   5      663.57      697.34     10.34 o 
   0   2   5      174.70      166.81      5.03 o 
   1   2   5        7.08        8.84      2.40 o 
   2   2   5       38.81       49.63      5.87 o 
   3   2   5      132.27      137.00      7.11 o 
   4   2   5      111.89      107.75      6.54 o 
   5   2   5      470.21      513.46     21.36 o 
   6   2   5       13.00       20.40      5.00 o 
   7   2   5       16.79       18.24      5.14 o 
   8   2   5      516.71      493.51     19.82 o 
   9   2   5      116.28      104.48     12.35 o 
  10   2   5       46.61       37.76      8.82 o 
  11   2   5       51.75       71.74      9.68 o 
 -12   3   5      334.59      320.14     19.26 o 
 -11   3   5     1009.77     1001.24     31.58 o 
 -10   3   5      755.08      818.07     27.46 o 
  -9   3   5      560.29      578.06     22.12 o 
  -8   3   5     1152.31     1190.03     30.42 o 
  -7   3   5      863.86      852.02     18.73 o 
  -6   3   5      513.21      497.27     13.68 o 
  -5   3   5      250.37      244.05      7.66 o 
  -4   3   5      718.16      699.25     10.49 o 
  -3   3   5      953.14      867.36      9.33 o 
  -2   3   5        6.35       16.57      1.71 o 
  -1   3   5     1270.20     1263.61     18.46 o 
   0   3   5     2562.87     2537.73     23.44 o 
   1   3   5     1039.18     1004.74     25.66 o 
   2   3   5     1357.03     1433.17     22.61 o 
   3   3   5     3848.73     3921.37     47.97 o 
   4   3   5     4586.72     4547.66    120.77 o 
   5   3   5     3122.98     3078.93    109.58 o 
   6   3   5      206.31      192.75     12.91 o 
   7   3   5      450.20      480.20     18.83 o 
   8   3   5      349.89      393.35     19.20 o 
   9   3   5      591.10      564.03     23.83 o 
  10   3   5      577.92      584.04     29.40 o 
  11   3   5      353.02      373.68     17.57 o 
 -12   4   5       28.08       23.52      7.88 o 
 -11   4   5       13.61       10.14      5.91 o 
 -10   4   5       77.21       82.15     10.90 o 
  -9   4   5      124.48      116.45     11.72 o 
  -8   4   5      180.21      179.49     12.59 o 
  -7   4   5       51.05       61.37      8.43 o 
  -6   4   5       18.94       19.98      5.14 o 
  -5   4   5       13.02       18.51      3.98 o 
  -4   4   5      639.96      678.36     11.12 o 
  -3   4   5     1204.62     1251.80     14.65 o 
  -2   4   5       24.73       36.27      3.21 o 
  -1   4   5       89.29       98.89      4.19 o 
   0   4   5      677.78      717.73     11.08 o 
   1   4   5      175.15      175.52      6.65 o 
   2   4   5      283.18      290.96     10.40 o 
   3   4   5      228.36      218.80     11.42 o 
   4   4   5        7.87        5.09      2.72 o 
   5   4   5      946.04      939.07     38.37 o 
   6   4   5      340.48      300.36     23.72 o 
   7   4   5      194.79      171.92     12.75 o 
   8   4   5      247.55      246.34     15.71 o 
   9   4   5        0.55       -0.02      4.70 o 
  10   4   5        3.83        3.53      5.36 o 
  11   4   5      277.46      313.66     16.44 o 
 -12   5   5      205.33      231.71     17.71 o 
 -11   5   5       54.08       65.86     11.09 o 
 -10   5   5      232.02      253.90     16.80 o 
  -9   5   5      686.59      685.79     28.79 o 
  -8   5   5      803.82      793.60     71.51 o 
  -7   5   5       82.57       75.55      9.49 o 
  -6   5   5      941.78      971.89     72.23 o 
  -5   5   5     1378.74     1347.12     21.50 o 
  -4   5   5      260.38      255.17      8.33 o 
  -3   5   5     1990.02     2058.31     37.18 o 
  -2   5   5     3108.24     3296.49     55.56 o 
  -1   5   5     1536.88     1564.81     21.49 o 
   0   5   5      612.83      567.64     10.55 o 
   1   5   5     1031.99     1033.23     17.68 o 
   2   5   5     2158.26     2162.13     54.52 o 
   3   5   5     1014.28     1009.69     24.77 o 
   4   5   5     1047.62     1056.30     39.24 o 
   5   5   5        4.80        2.61      2.74 o 
   6   5   5      611.53      625.73     25.10 o 
   7   5   5     1066.53     1104.37     31.69 o 
   8   5   5      551.43      516.89     27.20 o 
   9   5   5      601.19      591.74     25.71 o 
  10   5   5      321.72      331.61     27.87 o 
 -11   6   5       14.84       16.91      7.28 o 
 -10   6   5      203.60      195.68     15.43 o 
  -9   6   5      164.82      175.52     13.89 o 
  -8   6   5        4.45        2.59      4.30 o 
  -7   6   5       24.76       26.76      6.38 o 
  -6   6   5      309.65      328.55     16.63 o 
  -5   6   5       21.34       26.34      4.00 o 
  -4   6   5        8.23        9.41      2.74 o 
  -3   6   5      439.67      459.52     11.57 o 
  -2   6   5      159.95      172.51      6.21 o 
  -1   6   5        0.88        1.04      1.69 o 
   0   6   5       22.03       20.88      2.91 o 
   1   6   5       78.11       75.46      4.76 o 
   2   6   5       69.83       72.37      4.88 o 
   3   6   5        1.23        1.45      2.93 o 
   4   6   5      301.00      313.32     11.90 o 
   5   6   5       17.06       14.80      5.34 o 
   6   6   5       23.18       23.92      6.23 o 
   7   6   5       11.11       11.17      5.28 o 
   8   6   5      111.98      113.86     12.82 o 
   9   6   5       75.32       82.45     12.13 o 
  10   6   5      117.59      129.62     14.88 o 
 -10   7   5      144.73      148.53     15.21 o 
  -9   7   5     1087.27     1037.15     47.95 o 
  -8   7   5      343.15      373.47     39.39 o 
  -7   7   5      357.74      369.06     20.75 o 
  -6   7   5      277.62      284.57     12.66 o 
  -5   7   5      357.88      338.64     17.93 o 
  -4   7   5      534.55      546.05     13.74 o 
  -3   7   5      388.68      407.79     11.66 o 
  -2   7   5     2489.60     2510.31    111.16 o 
  -1   7   5     1289.98     1301.58     34.38 o 
   0   7   5      346.76      356.20     12.51 o 
   1   7   5      882.55      883.78     14.98 o 
   2   7   5      488.58      456.88     11.02 o 
   3   7   5      945.44      941.48     22.50 o 
   4   7   5      987.18      999.06     27.24 o 
   5   7   5      624.05      650.88     23.23 o 
   6   7   5     2216.01     2200.54     44.85 o 
   7   7   5      316.66      334.33     19.16 o 
   8   7   5      716.43      751.76     28.82 o 
   9   7   5     1101.27     1118.39     36.57 o 
 -10   8   5       28.30       29.74      8.19 o 
  -9   8   5       54.15       52.54     10.37 o 
  -8   8   5      390.18      384.10     26.38 o 
  -7   8   5      627.42      609.17     42.52 o 
  -6   8   5      172.71      167.35     10.43 o 
  -5   8   5      513.64      519.30     14.60 o 
  -4   8   5        3.00        9.45      3.21 o 
  -3   8   5       27.10       31.64      4.49 o 
  -2   8   5       55.72       67.37      5.93 o 
  -1   8   5      784.29      748.03     19.59 o 
   0   8   5        2.76        3.77      2.28 o 
   1   8   5       34.66       37.03      4.10 o 
   2   8   5      150.84      156.80      6.98 o 
   3   8   5      597.08      577.15     23.22 o 
   4   8   5       63.68       56.09      8.85 o 
   5   8   5        6.56        4.92      6.45 o 
   6   8   5        5.68        7.79      7.89 o 
   7   8   5       34.67       38.08      8.58 o 
   8   8   5      105.85      124.36     14.25 o 
  -9   9   5       11.95       20.70      7.31 o 
  -8   9   5       48.90       66.14     11.07 o 
  -7   9   5       41.41       45.25      9.52 o 
  -6   9   5      383.43      384.78     16.14 o 
  -5   9   5      878.13      900.37     23.63 o 
  -4   9   5      961.00      994.69     26.41 o 
  -3   9   5     1275.06     1294.71     40.73 o 
  -2   9   5      254.14      277.83     11.39 o 
  -1   9   5      307.16      341.04     11.74 o 
   0   9   5      421.39      424.24     15.06 o 
   1   9   5      100.91       84.57      6.78 o 
   2   9   5      289.69      340.53     14.13 o 
   3   9   5      203.89      223.34     11.95 o 
   4   9   5      755.33      750.90     26.94 o 
   5   9   5      678.13      608.61     25.21 o 
   6   9   5      359.30      320.39     24.18 o 
   7   9   5      469.73      466.06     34.12 o 
  -7  10   5      313.03      290.57     19.09 o 
  -6  10   5      804.07      793.55     35.10 o 
  -5  10   5      190.65      202.53     13.29 o 
  -4  10   5       18.87       24.77      5.67 o 
  -3  10   5        4.11        8.97      4.69 o 
  -2  10   5        5.35        6.20      3.83 o 
  -1  10   5      570.96      518.88     17.71 o 
   0  10   5        8.52        9.66      4.49 o 
   1  10   5        2.35        4.64      4.55 o 
   2  10   5        0.85        5.42      3.95 o 
   3  10   5        9.68       11.06      4.64 o 
   4  10   5        2.49        8.14      5.79 o 
   5  10   5       79.36       69.91     11.42 o 
   6  10   5        2.23        4.19      5.95 o 
  -6  11   5      322.52      306.90     19.81 o 
  -5  11   5      421.17      431.40     22.61 o 
  -4  11   5      568.82      552.99     26.84 o 
  -3  11   5      253.04      295.13     14.83 o 
  -2  11   5      539.92      536.33     19.18 o 
  -1  11   5      494.12      504.98     22.99 o 
   0  11   5      283.14      275.60     17.60 o 
   1  11   5      759.51      749.03     28.14 o 
   2  11   5      319.65      329.49     19.31 o 
   3  11   5      131.32      148.87     14.74 o 
   4  11   5      405.76      390.68     21.61 o 
  -2  12   5        0.00       -1.00      5.83 o 
  -1  12   5      317.46      344.75     20.50 o 
   0  12   5       16.13       19.14      7.72 o 
   1  12   5       26.00       37.00      9.40 o 
 -12   0   6      165.98      216.69     22.64 o 
 -11   0   6      222.04      243.33     22.54 o 
 -10   0   6      309.62      311.56     23.87 o 
  -9   0   6     2856.68     2880.71     68.34 o 
  -8   0   6      465.29      477.78     18.13 o 
  -7   0   6      821.84      768.14     35.55 o 
  -6   0   6     1024.05      961.96     23.99 o 
  -5   0   6      748.20      739.91     20.45 o 
  -4   0   6     1201.68     1130.38     24.81 o 
  -3   0   6      306.09      301.91     12.67 o 
  -2   0   6     1306.68     1244.88     25.50 o 
  -1   0   6     7859.11     7770.97     76.53 o 
   0   0   6     7055.49     7429.75    229.04 o 
   1   0   6     1703.73     1505.14     29.27 o 
   2   0   6     2783.92     2485.59     38.76 o 
   3   0   6       17.09       21.51      4.78 o 
   4   0   6      437.19      398.04     22.95 o 
   5   0   6      281.39      296.09     20.59 o 
   6   0   6     1609.39     1589.27     49.28 o 
   7   0   6     1832.93     1740.60     53.48 o 
   8   0   6      325.27      378.88     26.23 o 
   9   0   6      526.19      507.87     31.45 o 
  10   0   6      631.02      692.69     37.91 o 
  11   0   6      763.22      771.79     44.88 o 
 -12   1   6        5.84       17.93     11.27 o 
 -11   1   6       22.47       33.51     11.37 o 
 -10   1   6       22.41       26.70      6.66 o 
  -9   1   6      537.64      536.99     16.73 o 
  -8   1   6     1171.81     1122.39     23.17 o 
  -7   1   6     2495.40     2451.47     34.37 o 
  -6   1   6       16.52       19.59      3.38 o 
  -5   1   6      173.84      173.47      7.22 o 
  -4   1   6      240.85      255.32      8.40 o 
  -3   1   6      183.86      196.04      7.32 o 
  -2   1   6      185.56      207.39      7.45 o 
  -1   1   6      237.36      254.36      8.25 o 
   0   1   6        6.18       12.44      2.37 o 
   1   1   6      723.23      753.46     14.61 o 
   2   1   6      581.54      535.04     22.03 o 
   3   1   6        3.29        3.91      2.18 o 
   4   1   6      713.11      659.25     20.86 o 
   5   1   6      246.51      237.71     13.47 o 
   6   1   6      313.51      281.54     14.78 o 
   7   1   6       69.77       40.32      7.32 o 
   8   1   6       48.01       44.75      8.04 o 
   9   1   6        6.59       17.00      6.40 o 
  10   1   6       66.42       74.95     11.82 o 
  11   1   6       88.99      104.51     11.49 o 
 -12   2   6      355.61      365.35     30.33 o 
 -10   2   6      728.38      735.77     26.05 o 
  -9   2   6      442.82      475.69     20.19 o 
  -8   2   6     1160.12     1145.83     23.62 o 
  -7   2   6     1067.54     1055.63     29.14 o 
  -6   2   6      322.31      319.84      9.85 o 
  -5   2   6      863.38      841.31     15.36 o 
  -4   2   6      600.50      552.54     15.81 o 
  -3   2   6      675.92      660.70     13.23 o 
  -2   2   6     1522.55     1530.80     20.14 o 
  -1   2   6      339.58      302.99      8.03 o 
   0   2   6     1378.24     1255.91     18.77 o 
   1   2   6      616.15      558.71     15.29 o 
   2   2   6     1069.68      994.82     24.59 o 
   3   2   6     2191.08     2103.43     57.00 o 
   4   2   6       38.62       34.27      4.94 o 
   5   2   6      152.62      163.75     11.09 o 
   6   2   6      685.79      710.40     23.51 o 
   7   2   6      133.75      148.52     11.62 o 
   8   2   6      716.06      780.79     26.39 o 
   9   2   6      648.05      614.11     35.86 o 
  10   2   6      735.39      750.69     55.02 o 
 -12   3   6      285.54      270.68     27.15 o 
 -11   3   6        0.11        3.36      4.95 o 
 -10   3   6       22.86       25.78      7.10 o 
  -9   3   6       55.40       54.76      9.00 o 
  -8   3   6       14.83       12.99      5.33 o 
  -7   3   6       11.91       16.38      5.22 o 
  -6   3   6      388.61      398.91     15.85 o 
  -5   3   6        0.10        0.96      1.91 o 
  -4   3   6       69.35       67.07      4.86 o 
  -3   3   6       26.22       33.90      3.36 o 
  -2   3   6      222.99      206.11      6.64 o 
  -1   3   6      464.37      439.85     16.18 o 
   0   3   6      141.96      142.71      7.59 o 
   1   3   6       72.36       63.61      5.92 o 
   2   3   6       63.96       70.39      6.32 o 
   3   3   6      293.13      297.01     11.37 o 
   4   3   6        6.36        3.12      2.50 o 
   5   3   6     1033.76      977.87     21.56 o 
   6   3   6      250.04      243.29     13.93 o 
   7   3   6       14.53        8.47      4.87 o 
   8   3   6        4.19       13.42      7.89 o 
   9   3   6       55.88       51.47      9.70 o 
  10   3   6       18.67       33.62      9.09 o 
 -12   4   6      189.71      194.36     16.16 o 
 -11   4   6      309.45      313.90     19.45 o 
 -10   4   6      213.09      211.23     15.43 o 
  -9   4   6      143.33      147.06     12.70 o 
  -8   4   6      408.30      419.24     31.91 o 
  -7   4   6     1249.46     1243.97     32.27 o 
  -6   4   6      394.81      421.69     21.93 o 
  -5   4   6      579.33      596.49     21.00 o 
  -4   4   6      207.72      197.55      7.53 o 
  -3   4   6      486.36      463.89     14.16 o 
  -2   4   6      210.19      167.80     10.78 o 
  -1   4   6     1249.81     1197.57     25.77 o 
   0   4   6     1191.10     1217.77     18.78 o 
   1   4   6     2338.84     2321.65     41.64 o 
   2   4   6     1815.27     1882.38     58.85 o 
   3   4   6     2967.17     3004.67     45.65 o 
   4   4   6     1720.20     1660.11     30.46 o 
   5   4   6     1275.19     1235.43     32.78 o 
   6   4   6      335.34      331.72     16.36 o 
   7   4   6      670.22      734.50     38.01 o 
   8   4   6      389.15      355.18     19.63 o 
   9   4   6      338.10      345.01     20.11 o 
  10   4   6      412.27      438.76     23.65 o 
 -11   5   6       22.94       25.97      8.22 o 
 -10   5   6        2.07        5.87      5.44 o 
  -9   5   6        0.02        4.64      7.99 o 
  -8   5   6      146.93      142.41     12.17 o 
  -7   5   6       30.07       36.87      7.56 o 
  -6   5   6       18.55       23.04      5.90 o 
  -5   5   6      175.24      201.62     16.80 o 
  -4   5   6       15.75       15.08      4.59 o 
  -3   5   6        5.69        5.25      2.58 o 
  -2   5   6       72.62       69.23      6.20 o 
  -1   5   6        1.69        3.13      2.31 o 
   0   5   6        3.13        3.31      2.14 o 
   1   5   6       11.17       11.09      2.83 o 
   2   5   6      369.39      393.40     13.42 o 
   3   5   6      513.76      547.83     19.73 o 
   4   5   6      161.26      155.04      8.93 o 
   5   5   6       71.52       60.23      6.67 o 
   6   5   6      110.71       89.75     15.57 o 
   7   5   6       17.06       16.98      6.43 o 
   8   5   6      147.63      144.00     13.63 o 
   9   5   6      110.73      122.53     14.30 o 
 -11   6   6       16.29       24.80      8.24 o 
 -10   6   6      157.03      150.85     15.14 o 
  -9   6   6      480.00      466.69     22.76 o 
  -8   6   6      174.43      182.33     14.16 o 
  -7   6   6      954.62      964.25     39.39 o 
  -6   6   6     1428.43     1418.16     87.70 o 
  -5   6   6      595.31      597.94     22.53 o 
  -4   6   6     1206.83     1264.54     89.65 o 
  -3   6   6     1512.27     1501.59     68.49 o 
  -2   6   6      947.76      973.00     35.69 o 
  -1   6   6     1060.09     1063.62     19.22 o 
   0   6   6       46.81       48.78      4.89 o 
   1   6   6      729.04      730.89     13.59 o 
   2   6   6       80.36       89.53      6.36 o 
   3   6   6       84.15       84.90      9.28 o 
   4   6   6     1580.74     1629.50     57.12 o 
   5   6   6      887.54      981.70     34.58 o 
   6   6   6       33.40       43.94      8.40 o 
   7   6   6      514.69      504.46     23.04 o 
   8   6   6      324.64      333.89     19.77 o 
   9   6   6      355.13      375.11     21.84 o 
 -10   7   6       82.59       71.30     11.72 o 
  -9   7   6        7.90        6.64      5.51 o 
  -8   7   6        8.00        7.80      5.51 o 
  -7   7   6      309.98      284.30     17.42 o 
  -6   7   6       67.24       72.45     10.05 o 
  -5   7   6      133.94      139.56     12.23 o 
  -4   7   6       11.35       20.33      5.96 o 
  -3   7   6       96.78      113.62     10.60 o 
  -2   7   6      160.55      160.38     11.63 o 
  -1   7   6       71.49       77.45      5.99 o 
   0   7   6       67.50       67.67      5.79 o 
   1   7   6        9.07       10.60      2.79 o 
   2   7   6      356.11      335.62     11.22 o 
   3   7   6       72.08       65.84      6.99 o 
   4   7   6       19.41       28.99      9.63 o 
   5   7   6       97.40      107.32     11.57 o 
   6   7   6       24.13       31.74      7.93 o 
   7   7   6        9.08       16.28      6.80 o 
   8   7   6        1.31        1.84      5.65 o 
  -9   8   6       15.56       11.66     11.12 o 
  -8   8   6      202.37      218.81     16.66 o 
  -7   8   6      774.37      825.00     56.45 o 
  -6   8   6      259.94      275.90     17.28 o 
  -5   8   6       58.59       55.62      9.44 o 
  -4   8   6      576.14      588.66     36.52 o 
  -3   8   6      874.51      878.04     27.86 o 
  -2   8   6     1251.67     1256.07    111.42 o 
  -1   8   6       11.16       18.97      4.68 o 
   0   8   6      292.49      303.73     10.85 o 
   1   8   6      335.46      342.77     11.63 o 
   2   8   6      823.52      807.02     15.97 o 
   3   8   6     1166.42     1179.55     32.15 o 
   4   8   6     1296.77     1359.92     41.65 o 
   5   8   6      846.06      867.07     42.83 o 
   6   8   6      570.91      579.58     36.88 o 
   7   8   6      142.00      169.05     23.26 o 
  -8   9   6      428.12      424.65     23.44 o 
  -7   9   6       76.30       85.02     12.53 o 
  -6   9   6      250.56      246.79     27.30 o 
  -5   9   6      150.41      141.76     13.87 o 
  -4   9   6       27.49       33.90      7.88 o 
  -3   9   6        0.17        4.62      4.53 o 
  -2   9   6       32.40       39.45      7.57 o 
  -1   9   6       33.72       37.02      6.07 o 
   0   9   6       13.58       16.15      4.47 o 
   1   9   6       46.28       46.02      6.56 o 
   2   9   6      151.64      145.86      9.93 o 
   3   9   6        0.89        5.08      4.43 o 
   4   9   6       43.44       45.82      9.19 o 
   5   9   6       71.11       79.44     11.62 o 
   6   9   6        0.39       -3.03      5.35 o 
  -6  10   6      319.25      336.26     38.42 o 
  -5  10   6      836.48      890.39     60.04 o 
  -4  10   6      638.08      653.81     51.02 o 
  -3  10   6      187.26      222.90     28.33 o 
  -2  10   6       73.15       98.66     17.01 o 
  -1  10   6      384.51      374.75     19.16 o 
   0  10   6     1019.32      958.26     42.62 o 
   1  10   6       88.94      109.42     16.90 o 
   2  10   6      197.18      230.62     21.93 o 
   3  10   6      214.36      267.67     17.35 o 
   4  10   6      112.03      114.68     13.47 o 
   5  10   6      356.92      355.11     21.08 o 
  -4  11   6       20.00       25.61     11.99 o 
  -3  11   6        0.02        1.33      8.30 o 
  -2  11   6       25.09       29.92     11.37 o 
   0  11   6        0.01       -3.18      6.56 o 
   1  11   6        4.20       10.55      8.20 o 
   2  11   6       20.47       15.16      9.73 o 
 -12   1   7       99.33      111.06     19.67 o 
 -11   1   7      139.30      161.57     21.52 o 
 -10   1   7     1193.23     1206.40     33.65 o 
  -9   1   7      613.70      626.75     18.93 o 
  -8   1   7      461.88      474.88     16.03 o 
  -7   1   7      393.13      409.16     12.24 o 
  -6   1   7      780.70      743.41     15.95 o 
  -5   1   7      210.94      203.85      8.39 o 
  -4   1   7      626.74      597.76     20.62 o 
  -3   1   7     1370.89     1377.72     20.79 o 
  -2   1   7     1866.82     1773.73     23.63 o 
  -1   1   7      873.69      820.53     37.39 o 
   0   1   7      821.98      757.52     18.56 o 
   1   1   7     1741.34     1733.40     27.64 o 
   2   1   7      894.78      827.38     17.01 o 
   3   1   7       18.70       23.17      4.36 o 
   4   1   7      396.33      370.83     16.95 o 
   5   1   7      672.56      676.40     23.58 o 
   6   1   7      108.07      128.21     10.98 o 
   7   1   7      884.08      877.47     28.54 o 
   8   1   7      815.78      812.93     28.52 o 
   9   1   7      666.33      691.12     27.30 o 
  10   1   7      355.61      374.57     30.43 o 
 -12   2   7       41.18       45.69     14.65 o 
 -11   2   7      138.95      130.94     20.39 o 
 -10   2   7        9.54        9.00      5.64 o 
  -9   2   7      243.88      256.93     15.78 o 
  -8   2   7      151.71      139.50     11.97 o 
  -7   2   7      152.39      140.30      8.77 o 
  -6   2   7       44.97       43.11      4.90 o 
  -5   2   7      411.87      391.93     11.39 o 
  -4   2   7        1.94        5.62      2.37 o 
  -3   2   7      140.27      140.93      6.93 o 
  -2   2   7      111.35      116.02      5.70 o 
  -1   2   7        4.05        3.48      1.99 o 
   0   2   7       44.17       45.60      4.91 o 
   1   2   7      450.57      480.02     14.88 o 
   2   2   7       58.12       62.19     11.47 o 
   3   2   7       46.30       53.52      6.33 o 
   4   2   7      241.76      230.84     11.07 o 
   5   2   7        0.61        0.63      3.48 o 
   6   2   7        0.92        3.95      3.83 o 
   7   2   7       19.78       11.14      5.21 o 
   8   2   7        0.62       11.30      5.61 o 
   9   2   7       11.71        3.38      7.48 o 
  10   2   7      127.23      130.70     14.93 o 
 -11   3   7      365.68      401.07     21.73 o 
 -10   3   7      248.68      263.55     17.28 o 
  -9   3   7      319.82      335.20     18.41 o 
  -8   3   7      398.77      391.63     19.21 o 
  -7   3   7      460.19      450.49     19.82 o 
  -6   3   7        4.03        5.14      3.84 o 
  -5   3   7      163.07      162.10      7.58 o 
  -4   3   7      538.39      514.11     15.94 o 
  -3   3   7      459.17      431.91     10.41 o 
  -2   3   7     1154.06     1108.61     16.70 o 
  -1   3   7      691.58      669.79     14.89 o 
   0   3   7     1151.18     1134.84     22.84 o 
   1   3   7     2707.11     2736.45     36.29 o 
   2   3   7     1984.88     1981.27     38.18 o 
   3   3   7     1134.56     1098.36     28.80 o 
   4   3   7      203.83      211.08     10.72 o 
   5   3   7      456.32      433.73     15.53 o 
   6   3   7     1582.59     1548.33     49.13 o 
   7   3   7      300.74      335.08     18.05 o 
   8   3   7      355.84      412.99     30.63 o 
   9   3   7      899.77      919.52     33.14 o 
 -11   4   7       18.19       18.43      7.62 o 
 -10   4   7       45.48       47.25      9.74 o 
  -9   4   7        2.76        6.78      5.36 o 
  -8   4   7       15.73       17.09      6.37 o 
  -7   4   7        3.60        5.98      4.67 o 
  -6   4   7      435.40      431.06     19.55 o 
  -5   4   7       79.33       79.30      9.61 o 
  -4   4   7      373.64      368.45     11.10 o 
  -3   4   7      155.48      137.84      7.03 o 
  -2   4   7       83.99       83.77      7.18 o 
  -1   4   7       21.59       20.75      4.26 o 
   0   4   7       45.61       45.74      5.81 o 
   1   4   7       35.19       38.78      5.63 o 
   2   4   7     2901.23     3059.32     39.74 o 
   3   4   7      575.17      621.71     25.25 o 
   4   4   7      345.66      324.25     13.29 o 
   5   4   7      145.58      144.58      9.39 o 
   6   4   7       36.37       29.06      6.91 o 
   7   4   7       71.61       87.60     16.80 o 
   8   4   7       47.01       69.05     16.19 o 
   9   4   7      130.33      139.92     15.31 o 
 -10   5   7        8.13        7.81      6.81 o 
  -9   5   7      358.40      372.60     20.75 o 
  -8   5   7      163.20      182.75     14.49 o 
  -7   5   7      550.75      559.81     30.74 o 
  -6   5   7     1463.37     1501.43     95.28 o 
  -5   5   7     1979.91     1935.54     67.62 o 
  -4   5   7      807.24      750.44     25.10 o 
  -3   5   7      512.78      471.57     18.81 o 
  -2   5   7      371.24      357.86     13.26 o 
  -1   5   7     1699.98     1705.00     35.68 o 
   0   5   7      697.13      686.60     18.46 o 
   1   5   7       87.28       94.66      7.98 o 
   2   5   7       87.78       90.35      8.04 o 
   3   5   7      676.67      720.38     25.66 o 
   4   5   7     1406.57     1357.90     51.43 o 
   5   5   7      459.40      459.57     16.25 o 
   6   5   7      630.14      652.33     37.29 o 
   7   5   7      510.95      523.23     34.83 o 
   8   5   7      560.60      575.75     26.33 o 
 -10   6   7        3.76        5.79      6.30 o 
  -9   6   7        5.82        6.18      5.09 o 
  -8   6   7       13.86       15.59      6.04 o 
  -7   6   7        6.34        8.23      5.09 o 
  -6   6   7      300.72      277.31     22.80 o 
  -5   6   7        2.40        5.99      4.43 o 
  -4   6   7       26.17       28.33      6.66 o 
  -3   6   7       12.99       13.19      4.81 o 
  -2   6   7        0.77        3.94      3.07 o 
  -1   6   7        1.82        4.11      3.01 o 
   0   6   7        8.20        9.78      3.64 o 
   1   6   7       45.22       45.05      6.31 o 
   2   6   7      567.53      571.92     22.94 o 
   3   6   7        4.34        4.42      4.44 o 
   4   6   7       80.27       84.01     15.57 o 
   5   6   7        0.37        1.13      6.25 o 
   6   6   7       87.66       86.56     11.68 o 
   7   6   7      201.95      217.94     16.52 o 
   8   6   7        3.03        8.55      6.30 o 
  -9   7   7        8.49       19.79      7.33 o 
  -8   7   7      277.20      298.85     19.20 o 
  -7   7   7       24.67       35.49      9.22 o 
  -6   7   7      391.44      386.69     30.33 o 
  -5   7   7      660.74      688.82     52.97 o 
  -4   7   7      370.48      398.51     40.73 o 
  -3   7   7     1235.15     1247.04     98.20 o 
  -2   7   7      317.60      362.86     51.53 o 
  -1   7   7      221.13      236.56     15.41 o 
   0   7   7     1128.37     1176.08     37.60 o 
   1   7   7      151.53      172.64     10.19 o 
   2   7   7      879.95      914.62     32.39 o 
   3   7   7     1358.53     1477.72     36.17 o 
   4   7   7      552.65      658.78     36.78 o 
   5   7   7      970.36     1012.66     47.03 o 
   6   7   7      214.67      220.48     16.04 o 
   7   7   7      173.73      188.00     16.12 o 
  -8   8   7       54.44       55.64     10.28 o 
  -7   8   7        0.09        0.33      5.43 o 
  -6   8   7        0.00       -1.15      4.07 o 
  -5   8   7       61.18       54.68      9.63 o 
  -4   8   7        0.01        1.24      4.30 o 
  -3   8   7        6.34        9.29      5.00 o 
  -2   8   7      190.90      204.21     18.70 o 
  -1   8   7       65.42       69.94      9.85 o 
   0   8   7      126.47      131.18      9.39 o 
   1   8   7      155.47      161.46     10.22 o 
   2   8   7       17.76       23.37      5.48 o 
   3   8   7       55.55       77.15     15.78 o 
   4   8   7      100.85      121.51     19.26 o 
   5   8   7        0.63        1.43      8.20 o 
   6   8   7       22.55       26.13     11.68 o 
  -7   9   7      865.36      836.81     67.06 o 
  -6   9   7      354.21      350.46     23.67 o 
  -5   9   7      177.27      202.64     15.97 o 
  -4   9   7      610.51      602.47     35.71 o 
  -3   9   7       79.89       63.80     10.28 o 
  -2   9   7       27.79       34.43      8.04 o 
  -1   9   7      176.09      202.86     17.37 o 
   0   9   7      122.21      143.87     12.35 o 
   1   9   7      758.39      772.40     27.05 o 
   2   9   7      571.58      608.27     34.94 o 
   3   9   7      666.96      694.13     38.73 o 
   4   9   7      399.89      389.22     30.74 o 
   5   9   7       64.82       77.87     18.03 o 
  -5  10   7       71.02       67.31     11.49 o 
  -4  10   7       18.17       19.74      7.36 o 
  -3  10   7        1.77        6.12      5.76 o 
  -2  10   7       54.61       65.80     14.80 o 
  -1  10   7      184.48      173.87     20.29 o 
   0  10   7        8.73       13.01      8.81 o 
   3  10   7       24.65       40.16     14.65 o 
 -11   0   8       13.42        9.32     10.55 o 
 -10   0   8      132.88      112.39     18.13 o 
  -9   0   8      104.22       80.43     15.06 o 
  -8   0   8      499.37      535.14     21.51 o 
  -7   0   8     1139.12     1122.57     30.21 o 
  -6   0   8       97.49      101.88     10.25 o 
  -5   0   8      688.24      660.65     22.42 o 
  -4   0   8     2114.35     2038.21     39.01 o 
  -3   0   8     3742.76     3725.59     53.10 o 
  -2   0   8     1585.12     1522.85     41.96 o 
  -1   0   8      120.70      118.42      9.74 o 
   0   0   8      943.03      938.93     21.83 o 
   1   0   8      339.81      339.46     16.55 o 
   2   0   8      203.88      190.00     12.61 o 
   3   0   8     2525.24     2382.68     63.83 o 
   4   0   8      573.71      563.40     31.76 o 
   5   0   8      467.39      541.98     31.97 o 
   6   0   8      293.53      304.60     24.90 o 
   7   0   8      509.63      503.05     32.79 o 
   8   0   8     1437.49     1509.46     58.19 o 
   9   0   8      299.07      328.78     28.69 o 
 -11   1   8      733.27      665.13     39.65 o 
 -10   1   8      482.29      440.25     31.45 o 
  -9   1   8      192.58      176.32     11.18 o 
  -8   1   8      116.54      116.39      9.58 o 
  -7   1   8        0.00        8.80      5.75 o 
  -6   1   8       27.91       33.80      4.83 o 
  -5   1   8       74.59       76.34      6.32 o 
  -4   1   8       30.69       33.62      4.56 o 
  -3   1   8      400.52      405.22     12.26 o 
  -2   1   8      226.20      247.46      9.65 o 
  -1   1   8       54.58       47.61      4.73 o 
   0   1   8      101.02       93.40      6.93 o 
   1   1   8      187.01      182.27      8.74 o 
   2   1   8       14.67       17.66      3.72 o 
   3   1   8      261.29      244.43     12.05 o 
   4   1   8      118.26       82.49     10.20 o 
   5   1   8      240.47      184.86     13.56 o 
   6   1   8       22.20       24.29      6.68 o 
   7   1   8        1.11       -0.75      4.34 o 
   8   1   8       46.97       66.03     10.98 o 
   9   1   8        0.94        2.30      5.61 o 
 -11   2   8      855.33      862.77     45.80 o 
 -10   2   8      524.35      507.77     23.74 o 
  -9   2   8      790.17      768.89     27.96 o 
  -8   2   8      555.79      549.91     23.06 o 
  -7   2   8       81.02       85.99      8.34 o 
  -6   2   8      707.32      677.55     16.25 o 
  -5   2   8      455.09      443.45     13.02 o 
  -4   2   8      477.85      457.16     13.09 o 
  -3   2   8      675.08      665.32     18.20 o 
  -2   2   8      185.84      179.56      7.44 o 
  -1   2   8      996.10      941.97     16.73 o 
   0   2   8      514.08      493.54     13.89 o 
   1   2   8      174.24      166.72      9.76 o 
   2   2   8      853.02      820.81     24.72 o 
   3   2   8      460.51      449.62     16.11 o 
   4   2   8      509.24      496.53     17.23 o 
   5   2   8      590.94      575.31     23.42 o 
   6   2   8      553.80      538.80     23.33 o 
   7   2   8     1078.63     1138.92     56.76 o 
   8   2   8      334.12      347.75     20.23 o 
 -10   3   8        5.27        0.95      5.61 o 
  -9   3   8      165.32      160.69     13.87 o 
  -8   3   8       11.27       12.84      5.75 o 
  -7   3   8        2.86        2.46      3.84 o 
  -6   3   8       11.13       13.75      5.29 o 
  -5   3   8       98.88       89.40     10.46 o 
  -4   3   8       13.01       13.15      3.03 o 
  -3   3   8       33.10       38.82      4.37 o 
  -2   3   8       66.14       67.50      5.35 o 
  -1   3   8       10.29        9.46      3.02 o 
   0   3   8       21.75       20.87      4.57 o 
   1   3   8        0.18        0.76      2.76 o 
   2   3   8      689.13      710.56     32.58 o 
   3   3   8      502.82      474.86     16.71 o 
   4   3   8        3.16        6.99      3.65 o 
   5   3   8       56.40       51.80      9.02 o 
   6   3   8        0.37       -0.39      4.22 o 
   7   3   8        4.96        9.84      5.58 o 
   8   3   8       18.47       28.48     11.78 o 
 -10   4   8      197.24      212.53     16.89 o 
  -9   4   8      289.90      286.80     18.62 o 
  -8   4   8       64.82       70.02     10.72 o 
  -7   4   8       91.94      125.05     12.93 o 
  -6   4   8       89.54      106.15     11.77 o 
  -5   4   8      185.63      187.52     19.26 o 
  -4   4   8      542.43      517.75     14.15 o 
  -3   4   8      286.85      259.08     10.20 o 
  -2   4   8     1306.02     1321.45     26.65 o 
  -1   4   8     1728.76     1762.63     31.01 o 
   0   4   8     1034.32     1069.02     24.32 o 
   1   4   8      834.89      838.37     21.78 o 
   2   4   8      980.01      999.41     29.48 o 
   3   4   8       47.54       54.70      7.26 o 
   4   4   8      609.33      605.78     19.34 o 
   5   4   8      397.29      392.41     16.04 o 
   6   4   8      813.66      837.38     29.41 o 
   7   4   8      364.20      352.14     29.51 o 
   8   4   8      351.51      398.65     31.97 o 
  -9   5   8       17.43       17.31      7.03 o 
  -8   5   8       18.94       18.56      6.94 o 
  -7   5   8       26.59       31.46      8.02 o 
  -6   5   8        4.43        8.12      4.81 o 
  -5   5   8       16.14       10.26      5.74 o 
  -4   5   8       71.08       64.12      9.49 o 
  -3   5   8        0.18        2.27      3.07 o 
  -2   5   8      162.49      175.46     10.21 o 
  -1   5   8      120.63      109.73      8.75 o 
   0   5   8      300.63      312.87     13.58 o 
   1   5   8     1151.39     1165.69     26.11 o 
   2   5   8        7.23        9.32      3.90 o 
   3   5   8       35.32       42.68      7.84 o 
   4   5   8        0.78        0.44      3.14 o 
   5   5   8       73.64       74.83      8.60 o 
   6   5   8       84.61       97.74     18.54 o 
   7   5   8      125.70      144.05     21.62 o 
  -9   6   8      177.22      197.46     16.54 o 
  -8   6   8      200.26      192.86     15.62 o 
  -7   6   8     1028.41     1065.76     34.76 o 
  -6   6   8      616.49      606.19     30.17 o 
  -5   6   8      703.02      647.98     32.27 o 
  -4   6   8      454.13      438.21     21.04 o 
  -3   6   8      319.63      310.65     17.57 o 
  -2   6   8      625.95      630.91     26.40 o 
  -1   6   8       39.63       41.05      6.35 o 
   0   6   8      274.67      304.46     13.70 o 
   1   6   8      877.09      914.61     23.67 o 
   2   6   8      269.31      297.65     13.90 o 
   3   6   8      134.14      138.49     12.75 o 
   4   6   8      278.93      280.22     13.83 o 
   5   6   8      346.17      361.46     29.71 o 
   6   6   8      210.01      184.83     22.74 o 
   7   6   8       35.66       28.46      8.87 o 
  -8   7   8       22.72       15.48      6.44 o 
  -7   7   8        6.06       11.10      5.89 o 
  -6   7   8       90.90       86.66     12.22 o 
  -5   7   8       54.02       52.58      9.78 o 
  -4   7   8       82.54       86.38     11.55 o 
  -3   7   8       34.38       36.32      8.04 o 
  -2   7   8      178.09      169.61     13.40 o 
  -1   7   8       24.49       25.01      7.03 o 
   0   7   8       59.55       66.88      8.00 o 
   1   7   8      228.91      233.30     12.60 o 
   2   7   8       33.97       38.74      6.62 o 
   3   7   8       59.69       62.84     10.24 o 
   4   7   8       58.91       48.87     14.04 o 
   5   7   8        8.48        6.25      8.91 o 
   6   7   8       23.23       27.97     12.40 o 
  -7   8   8       22.64       36.89      9.34 o 
  -6   8   8      571.48      574.62     29.15 o 
  -5   8   8      431.29      448.86     41.80 o 
  -4   8   8       59.50       62.61     10.78 o 
  -3   8   8       42.47       52.83      9.82 o 
  -2   8   8       97.52      102.49     12.38 o 
  -1   8   8      640.22      624.93     26.33 o 
   0   8   8      247.72      264.87     19.01 o 
   1   8   8      874.93      975.20     30.15 o 
   2   8   8     1289.08     1371.74     39.21 o 
   3   8   8      491.07      540.65     35.24 o 
   4   8   8      201.48      231.34     25.00 o 
  -5   9   8       18.25       21.79      7.54 o 
  -4   9   8      104.20       83.94     12.35 o 
  -3   9   8       88.39       83.69     12.08 o 
  -2   9   8       83.69       83.59     11.95 o 
  -1   9   8      125.85      119.94     13.36 o 
   0   9   8       41.05       36.38      8.48 o 
   1   9   8        7.07       12.14      6.62 o 
   2   9   8      108.05      122.84     19.57 o 
   3   9   8        7.83       11.47      9.94 o 
 -10   1   9      137.70      169.25     22.74 o 
  -9   1   9      123.11      137.63     15.52 o 
  -8   1   9      104.72      112.76     12.44 o 
  -7   1   9      685.10      693.68     17.91 o 
  -6   1   9      302.34      305.26     11.85 o 
  -5   1   9      804.31      781.17     18.45 o 
  -4   1   9      749.18      772.64     18.18 o 
  -3   1   9      650.14      648.22     16.61 o 
  -2   1   9      852.56      820.91     21.59 o 
  -1   1   9      832.29      851.87     17.12 o 
   0   1   9       21.98       22.39      5.19 o 
   1   1   9      284.69      266.64     11.18 o 
   2   1   9      100.03      101.36      9.31 o 
   3   1   9      400.50      409.65     16.53 o 
   4   1   9      652.01      634.72     25.52 o 
   5   1   9      655.17      585.50     25.13 o 
   6   1   9      559.09      508.91     24.15 o 
   7   1   9      524.01      531.92     25.29 o 
 -10   2   9       84.43       69.87     17.72 o 
  -9   2   9        1.71        5.06      5.75 o 
  -8   2   9       13.67       16.25      6.70 o 
  -7   2   9       37.16       34.87      8.11 o 
  -6   2   9       70.89       75.05      8.27 o 
  -5   2   9        9.83        7.12      3.15 o 
  -4   2   9       23.73       22.38      4.41 o 
  -3   2   9       29.43       30.67      4.44 o 
  -2   2   9      170.95      179.26      8.15 o 
  -1   2   9        1.42        1.37      2.66 o 
   0   2   9        0.70        2.43      2.79 o 
   1   2   9       99.65      103.48     16.19 o 
   2   2   9        9.10       11.57      4.11 o 
   3   2   9       70.08       67.40      8.37 o 
   4   2   9      293.82      266.65     13.78 o 
   5   2   9       16.96       28.18      7.50 o 
   6   2   9       27.37       33.09      8.64 o 
   7   2   9       66.48       68.06     11.49 o 
  -9   3   9      111.92      125.68     14.30 o 
  -8   3   9       30.49       41.38      9.18 o 
  -7   3   9        3.27        3.11      4.91 o 
  -6   3   9      646.02      648.46     25.82 o 
  -5   3   9      475.48      469.05     14.50 o 
  -4   3   9      147.42      157.03      8.67 o 
  -3   3   9      325.15      337.72     10.87 o 
  -2   3   9     1114.46     1127.48     22.35 o 
  -1   3   9      849.79      842.38     19.48 o 
   0   3   9      284.69      281.49     13.47 o 
   1   3   9      148.49      149.37     10.15 o 
   2   3   9     1469.30     1410.51     30.19 o 
   3   3   9      577.23      545.82     19.07 o 
   4   3   9      297.57      309.00     14.84 o 
   5   3   9      588.95      618.73     26.06 o 
   6   3   9      830.85      941.77     53.63 o 
   7   3   9      598.68      617.13     27.30 o 
  -9   4   9       58.56       65.75     11.70 o 
  -8   4   9       80.00       63.57     10.89 o 
  -7   4   9       95.24       92.89     12.42 o 
  -6   4   9        7.20        6.59      5.48 o 
  -5   4   9       10.17       14.16      5.93 o 
  -4   4   9        6.64        7.41      3.45 o 
  -3   4   9       40.34       47.48      5.99 o 
  -2   4   9       99.88      108.74      9.52 o 
  -1   4   9     1947.67     1968.38     35.16 o 
   0   4   9      905.13      913.65     24.17 o 
   1   4   9        0.53       -0.03      3.17 o 
   2   4   9      400.20      390.81     19.95 o 
   3   4   9      164.77      144.89     10.98 o 
   4   4   9        0.35        4.83      4.09 o 
   5   4   9       40.68       48.20      7.83 o 
   6   4   9      115.42      156.57     15.37 o 
  -8   5   9     1403.58     1317.32     40.34 o 
  -7   5   9      523.58      486.56     24.41 o 
  -6   5   9      149.64      150.72     14.89 o 
  -5   5   9      151.32      144.06     14.20 o 
  -4   5   9      699.56      640.68     32.48 o 
  -3   5   9      518.18      486.00     29.51 o 
  -2   5   9       12.78       17.23      5.03 o 
  -1   5   9       31.12       36.54      6.58 o 
   0   5   9     1682.97     1740.75     35.32 o 
   1   5   9      784.81      825.05     23.58 o 
   2   5   9      246.62      246.47     16.53 o 
   3   5   9      467.96      454.53     18.03 o 
   4   5   9      556.85      556.67     20.14 o 
   5   5   9      380.05      384.05     17.14 o 
   6   5   9       73.85       68.54     17.83 o 
  -7   6   9        3.46        0.60      4.24 o 
  -6   6   9        1.73        6.92      5.52 o 
  -5   6   9        9.10        9.90      5.86 o 
  -4   6   9        0.08        4.62      4.75 o 
  -3   6   9       92.64       94.35     12.10 o 
  -2   6   9       45.42       54.68      9.84 o 
  -1   6   9      254.87      273.24     13.95 o 
   0   6   9      245.76      235.94     13.13 o 
   1   6   9       80.50       88.09      9.61 o 
   2   6   9       38.52       45.25      9.53 o 
   3   6   9      109.20      100.51     18.24 o 
   4   6   9       23.63       27.16      6.45 o 
   5   6   9        2.37       -1.64      8.81 o 
  -6   7   9      411.56      411.36     22.67 o 
  -5   7   9      161.31      188.52     16.55 o 
  -4   7   9      411.28      418.46     22.30 o 
  -3   7   9      273.21      271.61     23.56 o 
  -2   7   9       58.26       58.38     10.39 o 
  -1   7   9      368.62      364.36     20.50 o 
   0   7   9      511.53      561.82     25.83 o 
   1   7   9      904.22      980.69     36.58 o 
   2   7   9      206.34      222.43     16.58 o 
   3   7   9      255.07      274.69     18.31 o 
   4   7   9      144.74      169.36     23.87 o 
  -4   8   9       24.02       28.25      8.48 o 
  -3   8   9        1.91       -0.59      5.07 o 
  -2   8   9      180.76      172.19     15.50 o 
  -1   8   9       63.55       55.94     10.60 o 
   0   8   9        2.24        5.22      5.67 o 
   1   8   9       22.46       28.87      6.74 o 
   2   8   9        0.40        0.63      6.25 o 
  -8   0  10      326.18      294.45     26.54 o 
  -7   0  10      773.92      776.86     53.23 o 
  -6   0  10     1141.26     1046.11     32.53 o 
  -5   0  10      193.15      208.48     14.92 o 
  -4   0  10      104.21      114.83     12.23 o 
  -3   0  10     1005.57     1009.37     31.36 o 
  -2   0  10        5.39        5.73      4.57 o 
  -1   0  10      173.75      179.75     11.39 o 
   0   0  10      578.47      554.39     23.87 o 
   1   0  10       67.53       66.59     10.50 o 
   2   0  10      198.55      211.94     15.53 o 
   3   0  10      125.95      152.04     20.80 o 
   4   0  10      721.11      690.85     40.16 o 
   5   0  10      621.46      604.89     38.42 o 
   6   0  10      113.77      109.83     19.88 o 
  -8   1  10       70.46       65.71     11.07 o 
  -7   1  10        5.79       12.16      5.06 o 
  -6   1  10      131.25      118.35      9.08 o 
  -5   1  10      327.07      313.25     12.77 o 
  -4   1  10       88.98       80.72      7.59 o 
  -3   1  10      114.00      126.08     10.39 o 
  -2   1  10       32.56       27.22      4.52 o 
  -1   1  10       45.34       47.33      6.41 o 
   0   1  10       68.51       70.05      7.53 o 
   1   1  10      494.39      449.67     15.56 o 
   2   1  10      141.13      109.73     10.52 o 
   3   1  10        0.01       -0.40      3.27 o 
   4   1  10       14.17        7.62      5.75 o 
   5   1  10        4.53        1.90      5.12 o 
   6   1  10      194.98      205.16     16.48 o 
  -8   2  10       93.84      106.19     13.40 o 
  -7   2  10      279.23      261.66     17.82 o 
  -6   2  10      259.11      276.25     21.82 o 
  -5   2  10      403.68      428.67     14.81 o 
  -4   2  10      238.20      240.53     10.03 o 
  -3   2  10      188.88      188.74      8.92 o 
  -2   2  10      473.18      481.67     15.67 o 
  -1   2  10      265.17      269.11     12.01 o 
   0   2  10      672.06      682.75     18.90 o 
   1   2  10      983.89      940.64     29.66 o 
   2   2  10      329.44      325.78     15.71 o 
   3   2  10      650.84      613.63     21.60 o 
   4   2  10      499.41      479.23     23.83 o 
   5   2  10      455.30      446.94     23.69 o 
  -8   3  10        5.19        1.56      5.51 o 
  -7   3  10        2.69       -0.57      5.25 o 
  -6   3  10       34.26       32.24      8.68 o 
  -5   3  10       37.33       35.65      8.51 o 
  -4   3  10      112.13      117.80      8.96 o 
  -3   3  10        9.00       10.53      4.02 o 
  -2   3  10        5.41        4.27      3.52 o 
  -1   3  10      244.00      242.66     13.45 o 
   0   3  10      187.91      198.20     12.52 o 
   1   3  10        3.62        3.18      7.99 o 
   2   3  10       78.74       67.23      8.86 o 
   3   3  10        1.65        3.43      4.22 o 
   4   3  10       16.39       19.49      6.09 o 
   5   3  10       73.72       92.78     13.15 o 
  -7   4  10       79.58       66.18     11.60 o 
  -6   4  10      237.16      240.19     17.57 o 
  -5   4  10      428.85      426.50     30.89 o 
  -4   4  10      602.03      571.45     25.56 o 
  -3   4  10      327.49      342.64     15.97 o 
  -2   4  10      441.86      436.47     17.90 o 
  -1   4  10       87.33       94.64      9.98 o 
   0   4  10       30.58       37.46      7.06 o 
   1   4  10      212.91      224.74     16.48 o 
   2   4  10      504.82      498.36     19.47 o 
   3   4  10      497.15      488.14     19.63 o 
   4   4  10      417.66      457.89     19.33 o 
  -6   5  10        6.77       10.63      6.05 o 
  -5   5  10        7.45        7.54      6.29 o 
  -4   5  10       45.66       44.63      9.48 o 
  -3   5  10      544.77      529.59     29.35 o 
  -2   5  10      419.64      401.19     17.43 o 
  -1   5  10        6.80        8.81      4.56 o 
   0   5  10       35.27       34.79      7.19 o 
   1   5  10       17.95       13.95      5.56 o 
   2   5  10       20.29       22.85     11.37 o 
   3   5  10      101.06      118.72     11.54 o 
   4   5  10        6.33       14.04      9.22 o 
  -5   6  10      142.45      149.45     15.50 o 
  -4   6  10      552.49      578.93     26.91 o 
  -3   6  10      260.05      249.90     24.23 o 
  -2   6  10      254.29      262.94     18.16 o 
  -1   6  10      729.45      767.41     30.00 o 
   0   6  10       85.57      106.69     10.98 o 
   1   6  10       64.11       75.91      9.83 o 
   2   6  10      381.61      389.04     22.24 o 
  -3   7  10      224.87      193.61     16.11 o 
  -2   7  10       70.69       72.50     12.03 o 
  -1   7  10        0.06        4.82      5.73 o 
   0   7  10       40.10       37.00      7.53 o 
  -6   1  11      228.51      239.31     12.31 o 
  -5   1  11      453.22      479.46     17.42 o 
  -4   1  11      539.26      540.14     20.27 o 
  -3   1  11       45.28       50.50      6.39 o 
  -2   1  11       47.15       51.53      6.41 o 
  -1   1  11      200.81      192.38      9.93 o 
   0   1  11      262.13      260.35     12.80 o 
   1   1  11      203.80      210.18     13.43 o 
   2   1  11      738.87      718.17     24.37 o 
   3   1  11      354.97      324.98     20.65 o 
  -6   2  11        4.11       12.96      6.65 o 
  -5   2  11        0.54        0.16      3.94 o 
  -4   2  11       17.39       16.78      4.82 o 
  -3   2  11       27.82       28.75      5.25 o 
  -2   2  11      146.89      144.36     10.43 o 
  -1   2  11       23.22       20.61      5.27 o 
   0   2  11       90.32       96.07     10.74 o 
   1   2  11       17.40       15.24      5.42 o 
   2   2  11       33.21       39.52      7.59 o 
   3   2  11        0.15        0.07      3.80 o 
  -5   3  11      324.28      324.35     20.57 o 
  -4   3  11       99.62      104.35      9.37 o 
  -3   3  11       27.26       33.05      6.09 o 
  -2   3  11      159.16      179.76     11.20 o 
  -1   3  11      363.23      371.31     17.64 o 
   0   3  11      546.45      580.96     21.92 o 
   1   3  11      653.41      669.11     24.89 o 
   2   3  11      103.04      124.87     12.04 o 
  -4   4  11      861.47      837.13     32.70 o 
  -3   4  11     1168.26     1148.16     30.38 o 
  -2   4  11       23.42       27.94      7.27 o 
  -1   4  11      265.29      255.08     22.48 o 
   0   4  11        0.53       -2.73      3.95 o 
   1   4  11       27.95       28.25      7.00 o 
  -2   5  11      700.49      752.12     42.31 o 
  -1   5  11      272.64      249.37     25.72 o 
                                                 
